# Supplementary material for: Genetic effects and causal association analyses of 14 common conditions/diseases in multimorbidity patterns
Source: PLoS One. 2024 May 16;19(5):e0300740. doi: 10.1371/journal.pone.0300740 (PMC11098521; doi:10.1371/journal.pone.0300740)
Supplement: S2 File — (XLSX) [file pone.0300740.s003.xlsx]

## Sheet: S1 Table 
S1 Table . Genetic correlation between 14 diseases/conditions
Trait1	Trait2	rg	se	z	p
Hypertension	T2D	0.234	0.0412	5.6873	1.29e-08
Hypertension	Cancer	0.1262	0.0787	1.6032	0.1089
Hypertension	COPD	NA	NA	NA	NA
Hypertension	Heart problem	0.7725	1.2022	0.6425	0.521
Hypertension	Stroke	0.4891	0.0512	9.5562	1.22e-21
Hypertension	Psychiatric problems	0.1598	0.0671	2.3815	0.0172
Hypertension	Arthritis	0.5609	0.2786	2.0128	0.0441
Hypertension	Asthma	-0.1492	0.0395	-3.7747	0.0002
Hypertension	High cholesterol	0.6151	0.0469	13.1035	3.15e-39
Hypertension	Cataract	0.1303	0.1366	0.9545	0.34
Hypertension	Parkinson's disease	-0.0544	0.0452	-1.2032	0.2289
Hypertension	Hip fracture	0.1783	0.0921	1.9363	0.0528
Hypertension	Depression	0.3677	0.0697	5.2782	1.3e-07
T2D	Cancer	-0.1129	0.0567	-1.9919	0.0464
T2D	COPD	NA	NA	NA	NA
T2D	Heart problem	-0.0683	0.2171	-0.3145	0.7531
T2D	Stroke	0.0729	0.0384	1.8976	0.0577
T2D	Psychiatric problems	0.0092	0.0564	0.1625	0.8709
T2D	Arthritis	NA	NA	NA	NA
T2D	Asthma	-0.0822	0.0271	-3.0372	0.0024
T2D	High cholesterol	0.211	0.0461	4.58	4.65e-06
T2D	Cataract	NA	NA	NA	NA
T2D	Parkinson's disease	-0.0499	0.0341	-1.4664	0.1425
T2D	Hip fracture	0.0172	0.0696	0.2478	0.8043
T2D	Depression	0.0706	0.0413	1.7091	0.0874
Cancer	COPD	0.0931	0.1452	0.6412	0.521
Cancer	Heart problem	0.0027	0.5123	0.0053	0.9958
Cancer	Stroke	0.0811	0.0756	1.0733	0.2831
Cancer	Psychiatric problems	0.0177	0.0924	0.1918	0.8479
Cancer	Arthritis	NA	NA	NA	NA
Cancer	Asthma	0.0402	0.0574	0.7017	0.4829
Cancer	High cholesterol	-0.0412	0.0736	-0.5595	0.5758
Cancer	Cataract	0.0532	0.2159	0.2464	0.805
Cancer	Parkinson's disease	0.0239	0.0706	0.3388	0.7348
Cancer	Hip fracture	-0.216	0.1318	-1.6389	0.1012
Cancer	Depression	-0.0055	0.097	-0.0565	0.9549
COPD	Heart problem	-0.0012	0.1161	-0.0102	0.992
COPD	Stroke	0.0129	0.1724	0.0749	0.94
COPD	Arthritis	0.0032	0.0872	0.0369	0.971
COPD	Psychiatric problems	NA	NA	NA	NA
COPD	Asthma	-0.1471	0.0824	-1.7855	0.0742
COPD	High cholesterol	-0.3194	0.4617	-0.6918	0.489
COPD	Cataract	0.0931	0.1452	0.6412	0.521
COPD	Parkinson's disease	NA	NA	NA	NA
COPD	Hip fracture	0.0881	0.2958	0.2979	0.766
COPD	Depression	0.2845	0.3145	0.9048	0.366
Heart problem	Stroke	-0.3772	0.6886	-0.5478	0.5839
Heart problem	Psychiatric problems	-0.2934	0.5624	-0.5216	0.602
Heart problem	Arthritis	NA	NA	NA	NA
Heart problem	Asthma	-0.4236	0.5735	-0.7386	0.4601
Heart problem	High cholesterol	NA	NA	NA	NA
Heart problem	Cataract	-0.2825	0.407	-0.694	0.488
Heart problem	Parkinson's disease	-0.393	0.5104	-0.7699	0.4413
Heart problem	Hip fracture	0.6486	1.0706	0.6058	0.5446
Heart problem	Depression	0.1763	0.4816	0.3661	0.7143
Stroke	Psychiatric problems	0.0109	0.0663	0.1645	0.8693
Stroke	Arthritis	0.0899	0.2153	0.4177	0.6761
Stroke	Asthma	-0.0493	0.0407	-1.2099	0.2263
Stroke	High cholesterol	0.2618	0.0466	5.6167	1.95e-08
Stroke	Cataract	0.023	0.1504	0.153	0.878
Stroke	Parkinson's disease	-0.1021	0.0485	-2.103	0.0355
Stroke	Hip fracture	-0.0758	0.0897	-0.8446	0.3984
Stroke	Depression	0.1829	0.0782	2.3401	0.0193
Psychiatric problems	Arthritis	0.1151	0.2561	0.4493	0.6532
Psychiatric problems	Asthma	-0.1302	0.0504	-2.5864	0.0097
Psychiatric problems	High cholesterol	0.2306	0.071	3.2504	0.0012
Psychiatric problems	Cataract	NA	NA	NA	NA
Psychiatric problems	Parkinson's disease	0.0706	0.0641	1.1008	0.271
Psychiatric problems	Hip fracture	-0.0745	0.1279	-0.5822	0.5604
Psychiatric problems	Depression	0.7485	0.0907	8.2566	1.5e-16
Arthritis	Asthma	-0.0117	0.1635	-0.0713	0.9432
Arthritis	High cholesterol	0.0775	0.1763	0.4395	0.6603
Arthritis	Cataract	-0.2284	0.2383	-0.9587	0.338
Arthritis	Parkinson's disease	-0.0278	0.274	-0.1016	0.9191
Arthritis	Hip fracture	0.2224	0.8365	0.2658	0.7904
Arthritis	Depression	0.1093	0.2027	0.5395	0.5895
Asthma	High cholesterol	-0.0821	0.0371	-2.2126	0.0269
Asthma	Cataract	-0.0956	0.1006	-0.9496	0.342
Asthma	Parkinson's disease	0.0149	0.0348	0.4276	0.6689
Asthma	Hip fracture	0.0841	0.0671	1.2529	0.2102
Asthma	Depression	-0.1967	0.0506	-3.887	0.0001
High cholesterol	Cataract	-0.0119	0.1125	-0.1055	0.916
High cholesterol	Parkinson's disease	-0.015	0.0469	-0.3205	0.7486
High cholesterol	Hip fracture	0.0228	0.1017	0.2242	0.8226
High cholesterol	Depression	0.2289	0.0603	3.7958	0.0001
Cataract	Parkinson's disease	NA	NA	NA	NA
Cataract	Hip fracture	0.0843	0.2728	0.3091	0.757
Cataract	Depression	0.1009	0.1257	0.8029	0.422
Parkinson's disease	Hip fracture	-0.1459	0.0736	-1.9818	0.0475
Parkinson's disease	Depression	-0.0982	0.0658	-1.4932	0.1354
Hip fracture	Depression	0.0952	0.1191	0.799	0.4243

## Sheet: S2 Table 
S2 Table. Genome-wide significant pleiotropic SNPs among LDSC significant trait pairs identified by placo
SNP	CHR	POS	INC_ALLELE	DEC_ALLELE	P.placo	Phenotype pairs
rs10009394	4	92264112	T	C	3.14226e-08	Hypertension-Psychiatric problems
rs10017357	4	105241134	G	A	2.78045e-08	Hypertension-Psychiatric problems
rs10021379	4	39562252	A	G	3.71797e-08	Hypertension-Psychiatric problems
rs10024821	4	15296594	C	T	1.70352e-10	Hypertension-Psychiatric problems
rs10036221	5	35249009	T	C	1.13183e-08	Hypertension-Psychiatric problems
rs10042452	5	1948200	T	C	2.85485e-09	Hypertension-Psychiatric problems
rs10052930	5	25569733	A	G	3.06737e-08	Hypertension-Psychiatric problems
rs10073773	5	89038522	T	C	5.50686e-09	Hypertension-Psychiatric problems
rs10076576	5	109258386	G	A	8.24204e-09	Hypertension-Psychiatric problems
rs10201995	2	227613106	C	G	1.558e-08	Hypertension-Psychiatric problems
rs10229962	7	115578124	G	T	3.21808e-08	Hypertension-Psychiatric problems
rs10255003	7	161503	C	T	1.55247e-08	Hypertension-Psychiatric problems
rs10259648	7	115572631	A	G	7.88423e-09	Hypertension-Psychiatric problems
rs10275134	7	69430044	C	G	1.53575e-08	Hypertension-Psychiatric problems
rs10456556	6	45944455	G	A	4.72953e-08	Hypertension-Psychiatric problems
rs10511292	3	110969692	C	T	2.95976e-08	Hypertension-Psychiatric problems
rs1063630	6	31378358	T	G	1.62222e-08	Hypertension-Psychiatric problems
rs1070645	6	61979847	A	G	1.2035e-08	Hypertension-Psychiatric problems
rs10754065	1	193583819	C	T	2.97434e-08	Hypertension-Psychiatric problems
rs10863775	1	209673608	T	A	2.85134e-10	Hypertension-Psychiatric problems
rs10910179	1	233603666	G	A	3.98021e-08	Hypertension-Psychiatric problems
rs10919590	1	198781037	C	A	8.60155e-10	Hypertension-Psychiatric problems
rs10937235	3	185696444	C	T	8.31724e-09	Hypertension-Psychiatric problems
rs10941502	5	40338748	T	A	4.66932e-08	Hypertension-Psychiatric problems
rs10952600	7	144725259	G	A	2.20444e-08	Hypertension-Psychiatric problems
rs11122815	2	121521817	G	C	1.49751e-09	Hypertension-Psychiatric problems
rs11125059	2	46461794	C	T	4.88914e-08	Hypertension-Psychiatric problems
rs111290400	4	72992992	G	A	2.63717e-08	Hypertension-Psychiatric problems
rs111323182	3	71238088	T	A	3.77154e-08	Hypertension-Psychiatric problems
rs11163876	1	84440605	T	C	1.59695e-08	Hypertension-Psychiatric problems
rs11163879	1	84444051	T	C	2.43795e-09	Hypertension-Psychiatric problems
rs11165021	1	94317603	A	T	1.42489e-08	Hypertension-Psychiatric problems
rs111931519	6	155363649	T	C	3.04507e-08	Hypertension-Psychiatric problems
rs112103384	5	56312774	T	G	2.41773e-08	Hypertension-Psychiatric problems
rs112283996	3	193448464	C	T	2.60205e-08	Hypertension-Psychiatric problems
rs112298096	6	62639962	T	C	3.2172e-08	Hypertension-Psychiatric problems
rs112333018	1	86665385	C	T	3.91674e-10	Hypertension-Psychiatric problems
rs112496224	3	12301915	C	T	3.44035e-10	Hypertension-Psychiatric problems
rs112578849	6	92702417	C	T	2.93921e-10	Hypertension-Psychiatric problems
rs112618674	3	189931037	T	G	9.04607e-09	Hypertension-Psychiatric problems
rs112689394	2	83826822	C	T	1.53959e-08	Hypertension-Psychiatric problems
rs112714304	1	179851186	C	G	4.81322e-08	Hypertension-Psychiatric problems
rs112715031	4	137914742	T	C	6.4375e-09	Hypertension-Psychiatric problems
rs112718054	3	113884963	T	G	2.4418e-10	Hypertension-Psychiatric problems
rs113003311	1	6677525	T	G	5.3634e-10	Hypertension-Psychiatric problems
rs113079595	6	54987986	G	A	4.5355e-08	Hypertension-Psychiatric problems
rs113392333	2	139322885	A	G	6.48795e-10	Hypertension-Psychiatric problems
rs113565803	5	144347503	G	T	7.1373e-09	Hypertension-Psychiatric problems
rs113758403	6	65364840	G	C	8.15636e-09	Hypertension-Psychiatric problems
rs114058184	4	131545266	T	C	4.90751e-08	Hypertension-Psychiatric problems
rs114097264	4	173455031	G	T	4.94641e-09	Hypertension-Psychiatric problems
rs114136710	5	166943247	C	T	4.78805e-08	Hypertension-Psychiatric problems
rs114166521	5	23709934	G	T	1.47867e-09	Hypertension-Psychiatric problems
rs114262907	1	71372061	T	C	8.81804e-09	Hypertension-Psychiatric problems
rs114335285	4	138472135	T	C	7.74146e-09	Hypertension-Psychiatric problems
rs114691416	1	234090870	A	G	3.81808e-09	Hypertension-Psychiatric problems
rs114779135	2	162976796	A	C	1.90526e-08	Hypertension-Psychiatric problems
rs114904693	6	17639033	T	C	1.68977e-08	Hypertension-Psychiatric problems
rs115196834	3	135469193	C	T	3.68914e-08	Hypertension-Psychiatric problems
rs115225749	2	36864190	A	C	3.18505e-09	Hypertension-Psychiatric problems
rs115332064	4	56052927	G	A	4.80671e-08	Hypertension-Psychiatric problems
rs1154455	4	100338657	A	T	4.33413e-08	Hypertension-Psychiatric problems
rs1155530	3	59727802	A	G	1.10501e-09	Hypertension-Psychiatric problems
rs115572255	6	33788572	C	T	6.21778e-09	Hypertension-Psychiatric problems
rs115738629	5	28450793	C	A	2.88808e-08	Hypertension-Psychiatric problems
rs116136245	1	36763239	T	C	2.41159e-08	Hypertension-Psychiatric problems
rs116144594	4	118426507	G	T	1.20505e-08	Hypertension-Psychiatric problems
rs116147149	2	2550800	C	T	1.26701e-10	Hypertension-Psychiatric problems
rs116263825	4	76116631	C	T	2.00513e-08	Hypertension-Psychiatric problems
rs116371383	5	40327604	T	C	1.7971e-10	Hypertension-Psychiatric problems
rs116579022	5	149877107	G	A	1.62799e-08	Hypertension-Psychiatric problems
rs11673816	2	229318577	T	C	1.66319e-08	Hypertension-Psychiatric problems
rs116769324	3	66665254	C	T	2.96854e-09	Hypertension-Psychiatric problems
rs11682468	2	166288019	G	A	2.0249e-10	Hypertension-Psychiatric problems
rs11685547	2	121440919	C	T	1.81995e-08	Hypertension-Psychiatric problems
rs11690928	2	14449912	T	C	1.88156e-09	Hypertension-Psychiatric problems
rs117094511	7	45997670	C	T	1.01774e-08	Hypertension-Psychiatric problems
rs11712643	3	25075252	G	A	2.06906e-08	Hypertension-Psychiatric problems
rs11727411	4	81342564	T	G	1.16821e-10	Hypertension-Psychiatric problems
rs117350963	6	137068600	A	T	1.83332e-09	Hypertension-Psychiatric problems
rs117359712	1	75228293	C	T	1.88276e-11	Hypertension-Psychiatric problems
rs117779872	7	17686887	A	G	1.04685e-08	Hypertension-Psychiatric problems
rs117821413	6	36607432	C	A	2.11761e-10	Hypertension-Psychiatric problems
rs117971974	6	74137115	C	T	2.35443e-09	Hypertension-Psychiatric problems
rs11904826	2	43132146	G	A	3.87842e-11	Hypertension-Psychiatric problems
rs11918616	3	10909566	A	G	5.80274e-09	Hypertension-Psychiatric problems
rs11923583	3	152321858	C	T	4.76925e-08	Hypertension-Psychiatric problems
rs11926085	3	173662288	T	A	4.8477e-08	Hypertension-Psychiatric problems
rs11931217	4	103271888	C	A	2.0528e-08	Hypertension-Psychiatric problems
rs11935054	4	36570878	C	T	1.34082e-09	Hypertension-Psychiatric problems
rs11935555	4	112505574	G	A	9.50765e-11	Hypertension-Psychiatric problems
rs11959148	5	12003182	C	A	3.84565e-08	Hypertension-Psychiatric problems
rs11960532	5	105929187	T	C	2.5169e-08	Hypertension-Psychiatric problems
rs11970609	6	44606357	G	A	1.70308e-08	Hypertension-Psychiatric problems
rs11983643	7	32716020	C	G	1.90299e-08	Hypertension-Psychiatric problems
rs12024781	1	188073361	G	T	1.17249e-08	Hypertension-Psychiatric problems
rs12062959	1	241461507	C	T	3.4593e-08	Hypertension-Psychiatric problems
rs12076319	1	147018782	T	A	1.40005e-08	Hypertension-Psychiatric problems
rs12076825	1	181483450	T	A	2.7673e-09	Hypertension-Psychiatric problems
rs1207906	7	35151768	A	C	1.51032e-08	Hypertension-Psychiatric problems
rs12117207	1	227272799	A	G	2.18826e-08	Hypertension-Psychiatric problems
rs12118972	1	79844878	G	T	3.24695e-09	Hypertension-Psychiatric problems
rs12135576	1	194381051	A	C	4.10679e-08	Hypertension-Psychiatric problems
rs12152259	3	146188811	C	T	2.91532e-08	Hypertension-Psychiatric problems
rs12197465	6	39720765	C	T	9.21498e-09	Hypertension-Psychiatric problems
rs12199441	6	76282483	G	C	3.67998e-08	Hypertension-Psychiatric problems
rs12204606	6	68914223	A	T	7.59123e-09	Hypertension-Psychiatric problems
rs12211012	6	36038208	C	T	7.89607e-09	Hypertension-Psychiatric problems
rs12212338	6	120819131	A	G	5.91648e-09	Hypertension-Psychiatric problems
rs12353986	1	81911788	T	A	4.98931e-13	Hypertension-Psychiatric problems
rs12401758	1	196093600	C	T	3.05352e-08	Hypertension-Psychiatric problems
rs12401814	1	236316126	G	C	5.58231e-10	Hypertension-Psychiatric problems
rs12409445	1	192403191	T	C	1.44098e-10	Hypertension-Psychiatric problems
rs12476593	2	157502466	C	G	5.99973e-10	Hypertension-Psychiatric problems
rs12477409	2	46327960	G	C	2.39307e-08	Hypertension-Psychiatric problems
rs12478311	2	18082002	C	A	5.10823e-10	Hypertension-Psychiatric problems
rs12494365	3	70284528	C	G	3.99085e-09	Hypertension-Psychiatric problems
rs12515325	5	12342197	C	T	1.49425e-08	Hypertension-Psychiatric problems
rs12521624	5	84407859	C	T	2.30784e-08	Hypertension-Psychiatric problems
rs12528912	6	97835327	C	T	4.13437e-08	Hypertension-Psychiatric problems
rs12534052	7	141806645	C	T	4.3036e-08	Hypertension-Psychiatric problems
rs12562027	1	25205266	C	T	3.95139e-09	Hypertension-Psychiatric problems
rs12612129	2	155423134	C	T	1.04786e-09	Hypertension-Psychiatric problems
rs12618964	2	778436	A	G	3.10557e-08	Hypertension-Psychiatric problems
rs12646111	4	74228004	C	T	4.50198e-09	Hypertension-Psychiatric problems
rs12661313	6	92712609	G	A	1.19817e-09	Hypertension-Psychiatric problems
rs12664176	6	92712552	A	C	1.4522e-08	Hypertension-Psychiatric problems
rs12718580	7	52074448	G	A	3.38446e-08	Hypertension-Psychiatric problems
rs12727804	1	91733994	T	A	1.25951e-11	Hypertension-Psychiatric problems
rs12746351	1	168671059	A	G	2.01283e-08	Hypertension-Psychiatric problems
rs12752621	1	95189823	A	C	1.17648e-08	Hypertension-Psychiatric problems
rs12997987	2	5222191	C	T	5.43374e-10	Hypertension-Psychiatric problems
rs13013477	2	162950320	T	C	1.85727e-10	Hypertension-Psychiatric problems
rs13066492	3	140704442	T	C	5.81465e-09	Hypertension-Psychiatric problems
rs13080457	3	89759978	G	T	3.95404e-08	Hypertension-Psychiatric problems
rs13086690	3	7941438	C	G	1.58255e-08	Hypertension-Psychiatric problems
rs13105052	4	168140628	G	A	4.52216e-08	Hypertension-Psychiatric problems
rs13137717	4	58543793	T	G	9.45266e-10	Hypertension-Psychiatric problems
rs13142925	4	168141001	T	A	2.97496e-08	Hypertension-Psychiatric problems
rs13143114	4	40223663	C	G	1.27294e-10	Hypertension-Psychiatric problems
rs1316815	4	178457146	G	A	4.53754e-09	Hypertension-Psychiatric problems
rs13191698	6	83040255	G	T	2.57327e-08	Hypertension-Psychiatric problems
rs13198081	6	22017543	G	C	7.42104e-10	Hypertension-Psychiatric problems
rs13205212	6	17567325	G	A	8.99086e-10	Hypertension-Psychiatric problems
rs13209995	6	92908945	C	G	4.32819e-09	Hypertension-Psychiatric problems
rs13210439	6	12419592	C	T	8.60292e-09	Hypertension-Psychiatric problems
rs13212015	6	32580580	T	C	9.97637e-09	Hypertension-Psychiatric problems
rs13217901	6	81605055	C	T	7.83514e-11	Hypertension-Psychiatric problems
rs1334731	6	63341601	T	A	1.72383e-08	Hypertension-Psychiatric problems
rs13374915	1	92201007	C	T	4.33969e-08	Hypertension-Psychiatric problems
rs13382304	2	122309592	T	C	1.76873e-08	Hypertension-Psychiatric problems
rs13388183	2	102111912	A	G	1.80512e-08	Hypertension-Psychiatric problems
rs13403064	2	222076660	A	G	2.05465e-08	Hypertension-Psychiatric problems
rs13430002	2	1119629	G	A	2.1475e-08	Hypertension-Psychiatric problems
rs1354355	4	173174712	C	G	4.97271e-08	Hypertension-Psychiatric problems
rs138102432	3	39785561	T	C	1.39984e-08	Hypertension-Psychiatric problems
rs1384560	5	105163415	G	A	4.66245e-08	Hypertension-Psychiatric problems
rs138704499	1	150295317	T	G	6.55288e-10	Hypertension-Psychiatric problems
rs138756194	1	119374254	C	T	3.73658e-08	Hypertension-Psychiatric problems
rs138784984	6	15919122	C	T	5.72232e-09	Hypertension-Psychiatric problems
rs138785553	6	15696215	G	A	1.51115e-10	Hypertension-Psychiatric problems
rs1389313	5	1864538	G	A	1.20876e-09	Hypertension-Psychiatric problems
rs139019265	3	150568311	C	T	9.14482e-09	Hypertension-Psychiatric problems
rs139112429	6	86543161	G	A	4.10341e-09	Hypertension-Psychiatric problems
rs139292866	7	138103148	C	T	1.00074e-08	Hypertension-Psychiatric problems
rs139409144	2	33927009	G	C	4.33488e-09	Hypertension-Psychiatric problems
rs139527752	3	54852313	C	T	3.35247e-08	Hypertension-Psychiatric problems
rs1395711	1	86653836	T	C	8.21537e-09	Hypertension-Psychiatric problems
rs139737501	4	78020475	G	T	1.18122e-09	Hypertension-Psychiatric problems
rs139742924	5	15843662	C	T	4.28422e-08	Hypertension-Psychiatric problems
rs140388519	5	156979091	G	A	4.11121e-08	Hypertension-Psychiatric problems
rs1405345	2	76595829	G	A	3.66646e-09	Hypertension-Psychiatric problems
rs140580828	2	6530141	C	T	1.64751e-08	Hypertension-Psychiatric problems
rs140678806	4	100821089	T	C	1.38857e-08	Hypertension-Psychiatric problems
rs140952505	6	110349809	C	T	1.7284e-08	Hypertension-Psychiatric problems
rs140990281	1	16338228	T	C	3.17738e-08	Hypertension-Psychiatric problems
rs141228422	7	41266111	G	A	6.12148e-09	Hypertension-Psychiatric problems
rs141327561	6	58752725	C	T	4.32893e-08	Hypertension-Psychiatric problems
rs141429011	4	20985624	G	A	2.1466e-08	Hypertension-Psychiatric problems
rs141764208	5	17616105	G	A	1.31328e-11	Hypertension-Psychiatric problems
rs142029349	3	41192446	G	A	4.79887e-09	Hypertension-Psychiatric problems
rs142072893	1	150338310	A	T	1.77565e-08	Hypertension-Psychiatric problems
rs142239534	6	91612813	C	T	1.13141e-08	Hypertension-Psychiatric problems
rs142366607	6	24801464	C	T	2.39397e-09	Hypertension-Psychiatric problems
rs142465833	1	242827207	C	T	3.27886e-08	Hypertension-Psychiatric problems
rs142581502	2	26117184	G	A	4.67425e-08	Hypertension-Psychiatric problems
rs142649819	3	174439850	A	G	1.41966e-08	Hypertension-Psychiatric problems
rs142692419	3	149064544	T	C	1.39476e-09	Hypertension-Psychiatric problems
rs142844688	7	51238834	C	A	1.98866e-09	Hypertension-Psychiatric problems
rs142979331	6	70734344	A	G	2.41091e-09	Hypertension-Psychiatric problems
rs143113672	5	42263914	A	G	1.95074e-08	Hypertension-Psychiatric problems
rs143209282	4	10144079	C	G	8.02222e-09	Hypertension-Psychiatric problems
rs143346337	3	20623560	C	T	1.52184e-08	Hypertension-Psychiatric problems
rs143423464	3	52751817	A	C	1.49144e-08	Hypertension-Psychiatric problems
rs143955531	1	112739080	T	C	2.6534e-10	Hypertension-Psychiatric problems
rs144639455	2	226243	T	C	4.94791e-09	Hypertension-Psychiatric problems
rs144732533	4	31275710	C	T	3.07768e-08	Hypertension-Psychiatric problems
rs144764440	5	72400226	C	G	3.2798e-10	Hypertension-Psychiatric problems
rs144852977	6	11426016	C	T	1.64775e-09	Hypertension-Psychiatric problems
rs145542732	4	63620078	T	A	7.36505e-09	Hypertension-Psychiatric problems
rs145735485	7	139438175	A	G	3.38758e-08	Hypertension-Psychiatric problems
rs145957140	4	148017270	T	G	4.36446e-13	Hypertension-Psychiatric problems
rs1459751	4	151113912	G	T	4.76807e-08	Hypertension-Psychiatric problems
rs145984998	5	28763693	T	G	2.73697e-09	Hypertension-Psychiatric problems
rs146154544	7	136800945	C	T	1.85103e-08	Hypertension-Psychiatric problems
rs1461591	4	91983433	C	T	2.11633e-08	Hypertension-Psychiatric problems
rs146841944	7	77132506	C	T	1.39707e-08	Hypertension-Psychiatric problems
rs146986415	7	140837605	G	A	2.95835e-09	Hypertension-Psychiatric problems
rs147521151	6	66323972	G	A	5.73454e-10	Hypertension-Psychiatric problems
rs147553360	7	93287242	T	G	3.40589e-08	Hypertension-Psychiatric problems
rs147740259	6	82921417	C	T	6.13243e-09	Hypertension-Psychiatric problems
rs1479229	5	117551678	C	A	3.41287e-10	Hypertension-Psychiatric problems
rs148148338	2	169578343	T	C	1.64423e-08	Hypertension-Psychiatric problems
rs148152910	6	129090291	T	C	3.88142e-08	Hypertension-Psychiatric problems
rs148176602	7	125685343	G	A	1.48378e-08	Hypertension-Psychiatric problems
rs148207521	3	194380959	T	A	1.16575e-08	Hypertension-Psychiatric problems
rs148309062	1	224883578	G	A	7.88656e-09	Hypertension-Psychiatric problems
rs148490153	3	83575279	G	A	1.26023e-08	Hypertension-Psychiatric problems
rs148632209	3	19872393	C	T	8.54459e-09	Hypertension-Psychiatric problems
rs148980324	1	192115069	T	C	2.61939e-11	Hypertension-Psychiatric problems
rs149169767	5	111091744	G	A	1.42672e-08	Hypertension-Psychiatric problems
rs150171926	2	10775607	G	A	2.14446e-09	Hypertension-Psychiatric problems
rs150478980	2	227793405	C	T	3.55204e-08	Hypertension-Psychiatric problems
rs150547742	4	9157388	A	T	1.70136e-08	Hypertension-Psychiatric problems
rs150762043	1	196306399	A	G	4.47416e-08	Hypertension-Psychiatric problems
rs1509434	4	131317570	A	G	4.47695e-09	Hypertension-Psychiatric problems
rs151203167	1	76027256	A	G	3.9433e-08	Hypertension-Psychiatric problems
rs1513120	3	101697679	G	A	3.61161e-08	Hypertension-Psychiatric problems
rs1514872	5	17764650	T	C	1.2994e-10	Hypertension-Psychiatric problems
rs1524978	7	134195731	G	A	1.35231e-08	Hypertension-Psychiatric problems
rs152990	5	97990461	A	G	6.47575e-09	Hypertension-Psychiatric problems
rs1536568	1	81796830	A	G	1.42835e-08	Hypertension-Psychiatric problems
rs1560060	5	162636725	G	C	3.76048e-08	Hypertension-Psychiatric problems
rs1563060	4	86191312	G	A	2.32525e-09	Hypertension-Psychiatric problems
rs1568467	2	67724134	A	G	2.81052e-09	Hypertension-Psychiatric problems
rs1575790	6	47968081	C	A	1.72478e-08	Hypertension-Psychiatric problems
rs1591638	1	111899108	C	G	1.93092e-09	Hypertension-Psychiatric problems
rs162058	5	103964192	G	A	7.39715e-09	Hypertension-Psychiatric problems
rs166304	5	72351708	T	A	1.45737e-08	Hypertension-Psychiatric problems
rs1672595	4	116995473	C	A	1.50232e-08	Hypertension-Psychiatric problems
rs16833401	1	30687427	T	C	8.93511e-09	Hypertension-Psychiatric problems
rs16851271	4	75342854	T	C	1.70905e-08	Hypertension-Psychiatric problems
rs16867546	5	15684334	G	A	2.92134e-08	Hypertension-Psychiatric problems
rs16871387	5	3194098	A	G	7.94032e-12	Hypertension-Psychiatric problems
rs16875319	5	5319407	T	G	1.06654e-08	Hypertension-Psychiatric problems
rs16880072	5	8211969	C	T	4.1979e-10	Hypertension-Psychiatric problems
rs16888711	5	21634979	G	T	8.12415e-09	Hypertension-Psychiatric problems
rs17035814	4	158074942	G	A	1.61975e-09	Hypertension-Psychiatric problems
rs17111998	5	150819839	G	A	6.51234e-09	Hypertension-Psychiatric problems
rs17127690	1	65962949	A	G	1.20975e-08	Hypertension-Psychiatric problems
rs171608	5	5003731	C	T	4.10707e-08	Hypertension-Psychiatric problems
rs17188367	1	210744289	A	C	2.33817e-08	Hypertension-Psychiatric problems
rs17201698	6	1346561	T	G	2.78032e-08	Hypertension-Psychiatric problems
rs17262590	5	101421286	C	A	3.814e-10	Hypertension-Psychiatric problems
rs17301260	4	161976861	C	T	3.90633e-08	Hypertension-Psychiatric problems
rs17359840	4	107556690	G	A	2.64999e-08	Hypertension-Psychiatric problems
rs17450449	5	108452070	A	G	1.02936e-08	Hypertension-Psychiatric problems
rs17486413	4	99060544	C	A	3.59071e-08	Hypertension-Psychiatric problems
rs17557029	3	142720834	C	T	5.98409e-09	Hypertension-Psychiatric problems
rs17615476	2	67962657	A	G	6.77623e-09	Hypertension-Psychiatric problems
rs17690091	4	55229344	C	T	1.79232e-08	Hypertension-Psychiatric problems
rs17791550	4	126087650	A	G	1.56616e-08	Hypertension-Psychiatric problems
rs181252449	7	39371977	A	G	3.72735e-08	Hypertension-Psychiatric problems
rs181363725	2	131671572	G	T	3.0098e-09	Hypertension-Psychiatric problems
rs181577327	2	63069985	A	G	1.48418e-09	Hypertension-Psychiatric problems
rs181917371	5	15271760	C	G	4.07086e-09	Hypertension-Psychiatric problems
rs181966930	3	136255860	A	G	3.50553e-08	Hypertension-Psychiatric problems
rs1823786	6	141515999	T	C	7.60694e-10	Hypertension-Psychiatric problems
rs182507836	7	98075425	G	T	4.87414e-09	Hypertension-Psychiatric problems
rs182686712	2	167324580	C	T	1.52623e-10	Hypertension-Psychiatric problems
rs1827556	4	173181920	G	A	3.3523e-08	Hypertension-Psychiatric problems
rs183031696	7	97535452	C	T	1.34496e-08	Hypertension-Psychiatric problems
rs1832928	6	112709011	A	G	4.10776e-08	Hypertension-Psychiatric problems
rs183719432	2	155376660	G	A	2.34866e-08	Hypertension-Psychiatric problems
rs183873699	3	112613212	T	G	4.40849e-08	Hypertension-Psychiatric problems
rs184434823	3	193082309	C	T	3.99047e-10	Hypertension-Psychiatric problems
rs185024497	2	63862472	T	C	2.47851e-09	Hypertension-Psychiatric problems
rs1858079	5	127802836	T	C	6.82826e-10	Hypertension-Psychiatric problems
rs186011632	6	71684939	C	T	5.72284e-10	Hypertension-Psychiatric problems
rs186136565	1	154264578	C	T	1.441e-08	Hypertension-Psychiatric problems
rs186222804	2	213458985	G	A	3.57017e-08	Hypertension-Psychiatric problems
rs186469370	4	119780414	A	T	3.54339e-08	Hypertension-Psychiatric problems
rs186552289	1	164062925	C	T	8.04114e-09	Hypertension-Psychiatric problems
rs187723574	6	141600056	C	T	2.29107e-08	Hypertension-Psychiatric problems
rs1878614	2	192255820	G	A	1.63895e-08	Hypertension-Psychiatric problems
rs1882749	7	159077296	C	T	9.94866e-10	Hypertension-Psychiatric problems
rs188706151	2	102740187	G	A	6.97135e-09	Hypertension-Psychiatric problems
rs1891452	4	71570023	C	T	2.42338e-08	Hypertension-Psychiatric problems
rs190381530	1	119176699	C	T	2.17222e-08	Hypertension-Psychiatric problems
rs190452027	4	154102002	C	T	4.13993e-09	Hypertension-Psychiatric problems
rs191247275	3	128529624	C	T	2.15558e-08	Hypertension-Psychiatric problems
rs191254460	5	87396335	C	T	4.99819e-08	Hypertension-Psychiatric problems
rs191312627	4	88247114	G	A	1.77671e-08	Hypertension-Psychiatric problems
rs192050427	2	15196434	G	A	9.57424e-09	Hypertension-Psychiatric problems
rs192588784	7	4427068	C	G	1.06955e-08	Hypertension-Psychiatric problems
rs1926301	1	65153085	A	G	2.429e-09	Hypertension-Psychiatric problems
rs193118851	7	99863166	C	T	1.471e-09	Hypertension-Psychiatric problems
rs1964682	5	29443743	C	T	2.6671e-08	Hypertension-Psychiatric problems
rs200694570	7	20015678	C	T	1.26509e-08	Hypertension-Psychiatric problems
rs2009534	3	159809673	A	G	1.58566e-10	Hypertension-Psychiatric problems
rs2013021	2	234621086	C	T	6.85058e-09	Hypertension-Psychiatric problems
rs2021967	6	23395389	G	C	2.34294e-08	Hypertension-Psychiatric problems
rs2024126	7	43055192	T	G	5.73186e-09	Hypertension-Psychiatric problems
rs2036605	4	113936495	C	T	3.77765e-08	Hypertension-Psychiatric problems
rs2039716	6	45945275	G	T	1.29311e-08	Hypertension-Psychiatric problems
rs2039982	1	173359187	C	T	1.04999e-08	Hypertension-Psychiatric problems
rs2043933	2	190417446	G	A	3.04897e-08	Hypertension-Psychiatric problems
rs2053685	5	13924740	C	T	1.65533e-08	Hypertension-Psychiatric problems
rs2054869	3	4724683	G	A	8.43405e-11	Hypertension-Psychiatric problems
rs2057025	6	53140642	A	G	4.02338e-09	Hypertension-Psychiatric problems
rs2073657	1	161010791	C	T	1.70333e-09	Hypertension-Psychiatric problems
rs2092434	1	14379806	T	C	1.09248e-08	Hypertension-Psychiatric problems
rs2119632	5	3148480	G	C	9.36335e-09	Hypertension-Psychiatric problems
rs2121204	2	137404734	G	A	1.66554e-08	Hypertension-Psychiatric problems
rs2158153	5	136906585	G	T	3.21248e-08	Hypertension-Psychiatric problems
rs2165184	2	4902201	T	C	3.07631e-08	Hypertension-Psychiatric problems
rs2174769	1	38006359	A	G	1.06668e-09	Hypertension-Psychiatric problems
rs2181319	6	19259662	A	C	1.64348e-09	Hypertension-Psychiatric problems
rs2221826	3	24086300	T	C	4.36426e-08	Hypertension-Psychiatric problems
rs2253592	7	150878260	C	G	3.03189e-08	Hypertension-Psychiatric problems
rs2271508	3	13381539	C	T	1.38562e-08	Hypertension-Psychiatric problems
rs2279330	2	20874226	C	T	1.27864e-08	Hypertension-Psychiatric problems
rs2298915	1	175369473	C	G	2.12725e-08	Hypertension-Psychiatric problems
rs2344106	5	92704874	T	A	4.18176e-12	Hypertension-Psychiatric problems
rs2349220	2	155312594	G	A	3.00431e-09	Hypertension-Psychiatric problems
rs236870	6	79300055	T	C	2.0346e-08	Hypertension-Psychiatric problems
rs2377846	2	107854333	G	A	2.28323e-08	Hypertension-Psychiatric problems
rs2395862	2	223072553	A	G	4.86556e-08	Hypertension-Psychiatric problems
rs2400150	5	12358927	C	T	4.63906e-09	Hypertension-Psychiatric problems
rs240858	6	159925880	C	T	9.04956e-10	Hypertension-Psychiatric problems
rs2438469	5	92344858	G	A	4.42645e-09	Hypertension-Psychiatric problems
rs2493382	6	68363066	T	C	4.58433e-08	Hypertension-Psychiatric problems
rs2523459	6	31365308	T	G	1.36914e-09	Hypertension-Psychiatric problems
rs2538042	7	151314773	T	G	5.87721e-10	Hypertension-Psychiatric problems
rs2546161	5	76994497	G	A	4.64237e-10	Hypertension-Psychiatric problems
rs2581854	7	154891572	C	T	1.81132e-08	Hypertension-Psychiatric problems
rs2589094	2	55483020	C	T	2.11189e-09	Hypertension-Psychiatric problems
rs2694086	2	3286550	C	T	3.30634e-08	Hypertension-Psychiatric problems
rs2708241	7	147578931	A	G	4.43337e-09	Hypertension-Psychiatric problems
rs277359	1	75290039	C	A	2.71908e-08	Hypertension-Psychiatric problems
rs2785597	1	93527769	A	C	6.08671e-09	Hypertension-Psychiatric problems
rs2815268	1	163160735	A	G	4.64306e-08	Hypertension-Psychiatric problems
rs28383216	6	32580596	T	C	8.07365e-12	Hypertension-Psychiatric problems
rs28545627	7	141815210	G	A	7.37904e-09	Hypertension-Psychiatric problems
rs28546858	2	122331672	G	A	3.95144e-08	Hypertension-Psychiatric problems
rs28575436	3	66057834	A	G	3.82506e-08	Hypertension-Psychiatric problems
rs2863798	2	70957107	A	G	3.47625e-08	Hypertension-Psychiatric problems
rs2865175	1	22463092	A	G	1.10413e-09	Hypertension-Psychiatric problems
rs2866024	4	99686600	G	A	4.65538e-08	Hypertension-Psychiatric problems
rs28673321	4	36877111	T	C	4.83479e-08	Hypertension-Psychiatric problems
rs2872177	5	155053217	G	A	1.88142e-08	Hypertension-Psychiatric problems
rs28806296	4	47920011	G	A	1.92648e-08	Hypertension-Psychiatric problems
rs2890085	1	11476541	T	C	1.48959e-09	Hypertension-Psychiatric problems
rs2896167	7	115574930	A	G	8.44788e-09	Hypertension-Psychiatric problems
rs28966697	2	52022609	C	G	3.04055e-09	Hypertension-Psychiatric problems
rs2961869	5	165917609	C	G	1.06005e-08	Hypertension-Psychiatric problems
rs2964503	5	157933592	G	A	4.95867e-08	Hypertension-Psychiatric problems
rs2964613	5	151197416	C	T	5.0483e-09	Hypertension-Psychiatric problems
rs2970567	1	209280982	T	A	2.64262e-10	Hypertension-Psychiatric problems
rs2991981	1	46057144	A	G	3.85959e-11	Hypertension-Psychiatric problems
rs3093655	1	25685448	G	T	3.34709e-08	Hypertension-Psychiatric problems
rs3100580	2	75046751	T	C	3.10776e-08	Hypertension-Psychiatric problems
rs320359	1	118129970	G	A	3.44625e-08	Hypertension-Psychiatric problems
rs333178	1	22069946	C	T	5.78186e-09	Hypertension-Psychiatric problems
rs34093778	5	13910597	G	C	2.13219e-08	Hypertension-Psychiatric problems
rs34152686	7	32716707	A	G	5.89972e-09	Hypertension-Psychiatric problems
rs34519160	3	162164259	A	G	7.99024e-09	Hypertension-Psychiatric problems
rs34547684	7	710377	C	T	4.86646e-08	Hypertension-Psychiatric problems
rs34569336	7	32715474	T	C	2.04208e-08	Hypertension-Psychiatric problems
rs34596755	4	101372957	A	G	4.28831e-08	Hypertension-Psychiatric problems
rs34655971	7	12784088	T	C	4.78759e-09	Hypertension-Psychiatric problems
rs347295	1	162296956	A	G	5.9677e-10	Hypertension-Psychiatric problems
rs34839518	4	160477568	A	C	1.73686e-09	Hypertension-Psychiatric problems
rs34839702	7	32635708	T	C	2.37862e-11	Hypertension-Psychiatric problems
rs34928147	2	171189496	A	G	3.76783e-09	Hypertension-Psychiatric problems
rs34979264	3	1923511	T	C	2.05951e-08	Hypertension-Psychiatric problems
rs34982367	1	159182955	G	C	1.05235e-09	Hypertension-Psychiatric problems
rs35055621	7	85819150	T	A	3.24305e-08	Hypertension-Psychiatric problems
rs35327748	7	101687991	T	G	3.18198e-09	Hypertension-Psychiatric problems
rs35453235	5	18389524	T	G	4.73964e-10	Hypertension-Psychiatric problems
rs35469157	7	17728449	C	A	1.79532e-08	Hypertension-Psychiatric problems
rs35615498	3	162165127	G	A	1.85539e-08	Hypertension-Psychiatric problems
rs35744132	3	152324012	C	G	4.0748e-08	Hypertension-Psychiatric problems
rs35930664	5	178225524	G	A	3.48471e-10	Hypertension-Psychiatric problems
rs36100352	5	89035319	A	T	1.5769e-08	Hypertension-Psychiatric problems
rs3732684	3	12915829	C	T	8.43228e-09	Hypertension-Psychiatric problems
rs3796079	2	40761973	T	C	2.23882e-09	Hypertension-Psychiatric problems
rs381206	6	92338839	G	T	1.66705e-08	Hypertension-Psychiatric problems
rs3925210	7	57788189	G	C	3.75457e-09	Hypertension-Psychiatric problems
rs4069756	4	182561089	A	T	1.67997e-08	Hypertension-Psychiatric problems
rs41280453	4	160267737	T	G	2.84569e-09	Hypertension-Psychiatric problems
rs4132720	2	171588924	A	T	3.38224e-08	Hypertension-Psychiatric problems
rs420731	2	32312495	C	A	3.5258e-08	Hypertension-Psychiatric problems
rs4244126	1	107816751	A	G	4.96286e-08	Hypertension-Psychiatric problems
rs4259135	5	62965632	T	C	3.24986e-08	Hypertension-Psychiatric problems
rs4267771	4	45050344	T	C	1.98765e-08	Hypertension-Psychiatric problems
rs4339251	4	43228388	A	G	2.62205e-08	Hypertension-Psychiatric problems
rs4353954	4	139163639	T	A	6.08859e-10	Hypertension-Psychiatric problems
rs4428588	7	152395411	G	A	1.26321e-09	Hypertension-Psychiatric problems
rs4510687	6	96112861	T	C	3.1721e-08	Hypertension-Psychiatric problems
rs4530730	5	22184430	A	G	2.35932e-08	Hypertension-Psychiatric problems
rs4626444	6	141788947	G	T	3.45422e-08	Hypertension-Psychiatric problems
rs4670038	2	15042747	G	T	2.05698e-09	Hypertension-Psychiatric problems
rs469783	5	96121524	C	T	1.76377e-08	Hypertension-Psychiatric problems
rs4714878	6	45809163	T	A	2.83154e-09	Hypertension-Psychiatric problems
rs4731099	7	122950007	T	G	3.1259e-08	Hypertension-Psychiatric problems
rs480491	3	118125046	T	C	6.13555e-09	Hypertension-Psychiatric problems
rs4833812	4	123027783	G	A	3.0341e-10	Hypertension-Psychiatric problems
rs487529	1	22055855	T	C	2.82733e-08	Hypertension-Psychiatric problems
rs4907191	1	84444165	G	A	1.90382e-09	Hypertension-Psychiatric problems
rs4916051	1	65862897	C	A	1.22453e-08	Hypertension-Psychiatric problems
rs493974	3	54756948	C	T	2.79169e-08	Hypertension-Psychiatric problems
rs4953133	2	45029525	T	C	1.66756e-10	Hypertension-Psychiatric problems
rs496114	1	87327273	C	T	1.66246e-12	Hypertension-Psychiatric problems
rs4987298	1	169675915	A	G	1.16463e-08	Hypertension-Psychiatric problems
rs5030576	4	110615223	C	T	4.27091e-08	Hypertension-Psychiatric problems
rs528946	1	111323502	A	C	1.01615e-08	Hypertension-Psychiatric problems
rs529149843	2	170036171	G	A	3.62653e-09	Hypertension-Psychiatric problems
rs537876	6	72190593	T	G	2.26557e-09	Hypertension-Psychiatric problems
rs550063455	6	43069205	G	A	5.88964e-09	Hypertension-Psychiatric problems
rs551670451	2	17640475	C	T	2.90618e-08	Hypertension-Psychiatric problems
rs5553	2	40339717	T	G	2.16343e-08	Hypertension-Psychiatric problems
rs55664949	4	189251223	G	A	1.22556e-08	Hypertension-Psychiatric problems
rs55878925	6	73558046	T	C	2.69753e-08	Hypertension-Psychiatric problems
rs55932132	4	152463897	G	T	2.1259e-10	Hypertension-Psychiatric problems
rs56104722	7	82557332	T	G	1.40413e-09	Hypertension-Psychiatric problems
rs56108917	3	67395414	A	G	3.39441e-08	Hypertension-Psychiatric problems
rs56266308	3	181116418	G	A	4.11317e-09	Hypertension-Psychiatric problems
rs56379505	4	102499571	T	C	3.30761e-08	Hypertension-Psychiatric problems
rs564214842	6	130930322	T	G	1.10173e-09	Hypertension-Psychiatric problems
rs56676936	2	115381535	G	A	4.45709e-08	Hypertension-Psychiatric problems
rs56929103	5	31499815	C	T	1.87578e-09	Hypertension-Psychiatric problems
rs56978387	7	51179121	A	C	2.28558e-08	Hypertension-Psychiatric problems
rs57106481	3	155739597	G	A	1.62533e-08	Hypertension-Psychiatric problems
rs57176634	3	60926618	T	C	1.08467e-09	Hypertension-Psychiatric problems
rs5745294	5	10681296	G	A	3.8374e-10	Hypertension-Psychiatric problems
rs57606349	2	121923219	C	G	2.02104e-08	Hypertension-Psychiatric problems
rs57953861	2	146215709	G	A	1.13094e-08	Hypertension-Psychiatric problems
rs58352763	3	87522769	G	A	1.47598e-08	Hypertension-Psychiatric problems
rs58583792	6	36000702	A	T	3.97409e-08	Hypertension-Psychiatric problems
rs58986430	6	149775071	C	T	3.29899e-08	Hypertension-Psychiatric problems
rs59389062	6	111310869	G	T	6.76742e-10	Hypertension-Psychiatric problems
rs59424446	3	53988755	A	G	3.57317e-08	Hypertension-Psychiatric problems
rs59493173	1	114789106	T	C	2.33804e-08	Hypertension-Psychiatric problems
rs59780352	2	129540170	G	T	4.69031e-09	Hypertension-Psychiatric problems
rs59956646	2	8361577	A	G	5.63608e-09	Hypertension-Psychiatric problems
rs60132109	1	43236164	C	T	1.0778e-08	Hypertension-Psychiatric problems
rs60141514	6	26462227	C	T	4.86329e-08	Hypertension-Psychiatric problems
rs60628719	6	148494229	G	A	4.99102e-08	Hypertension-Psychiatric problems
rs60658176	7	4868313	G	C	1.27525e-08	Hypertension-Psychiatric problems
rs607375	1	68154086	G	C	1.15262e-08	Hypertension-Psychiatric problems
rs61130306	4	113068192	T	G	6.08835e-09	Hypertension-Psychiatric problems
rs61450931	4	61305939	C	A	3.89413e-09	Hypertension-Psychiatric problems
rs61521238	4	182175634	G	T	3.46647e-08	Hypertension-Psychiatric problems
rs61587571	2	76085265	G	A	4.51203e-08	Hypertension-Psychiatric problems
rs61776095	1	55915756	T	C	9.32033e-09	Hypertension-Psychiatric problems
rs61796527	4	36571645	A	T	1.63379e-09	Hypertension-Psychiatric problems
rs61819176	1	150963510	G	T	2.75604e-08	Hypertension-Psychiatric problems
rs62132724	2	21917906	C	A	4.58914e-08	Hypertension-Psychiatric problems
rs62152771	2	97447121	C	G	2.47609e-08	Hypertension-Psychiatric problems
rs62159383	2	120045513	T	C	1.84267e-08	Hypertension-Psychiatric problems
rs62174995	2	153147849	A	T	5.98827e-09	Hypertension-Psychiatric problems
rs62179597	2	153472736	C	G	2.40947e-08	Hypertension-Psychiatric problems
rs62187863	2	224693138	C	T	9.6961e-09	Hypertension-Psychiatric problems
rs62195612	2	161625859	G	A	3.91363e-09	Hypertension-Psychiatric problems
rs62231584	3	4697186	A	T	1.41817e-08	Hypertension-Psychiatric problems
rs62262434	3	123170050	C	A	1.47328e-08	Hypertension-Psychiatric problems
rs62274470	3	128581963	T	C	2.0934e-09	Hypertension-Psychiatric problems
rs62291612	4	5034486	G	A	4.16161e-08	Hypertension-Psychiatric problems
rs62294756	4	1097676	G	A	3.7357e-09	Hypertension-Psychiatric problems
rs62302229	4	42350044	C	T	3.03311e-08	Hypertension-Psychiatric problems
rs62312793	4	127072824	C	T	6.09963e-10	Hypertension-Psychiatric problems
rs62404664	6	22004556	C	T	2.88332e-08	Hypertension-Psychiatric problems
rs62428837	6	143270007	G	A	6.89634e-09	Hypertension-Psychiatric problems
rs62444817	6	115458942	T	A	4.94267e-08	Hypertension-Psychiatric problems
rs62474777	7	147604420	T	A	2.01461e-08	Hypertension-Psychiatric problems
rs6437152	2	159103228	T	C	1.35777e-08	Hypertension-Psychiatric problems
rs6439343	3	131813678	A	G	1.55262e-08	Hypertension-Psychiatric problems
rs6441479	3	162162650	A	T	7.99024e-09	Hypertension-Psychiatric problems
rs646961	1	236638178	G	A	1.14432e-09	Hypertension-Psychiatric problems
rs650931	3	138788548	A	T	3.43082e-08	Hypertension-Psychiatric problems
rs6532725	4	99061479	T	C	3.59071e-08	Hypertension-Psychiatric problems
rs6533614	4	113340598	C	A	3.32546e-08	Hypertension-Psychiatric problems
rs6542680	2	3640142	C	T	6.06866e-10	Hypertension-Psychiatric problems
rs6570873	6	148971853	C	T	2.64656e-08	Hypertension-Psychiatric problems
rs6597074	6	4520104	C	A	8.42561e-09	Hypertension-Psychiatric problems
rs66521334	7	42529783	A	G	1.51069e-08	Hypertension-Psychiatric problems
rs6658846	1	218036237	T	G	1.99983e-08	Hypertension-Psychiatric problems
rs6683573	1	114665586	A	G	2.82014e-08	Hypertension-Psychiatric problems
rs6684054	1	94319953	G	A	1.04744e-08	Hypertension-Psychiatric problems
rs6684677	1	230206963	C	T	6.11664e-09	Hypertension-Psychiatric problems
rs6686005	1	96990581	C	T	7.65231e-10	Hypertension-Psychiatric problems
rs6694528	1	65963016	C	T	4.54101e-09	Hypertension-Psychiatric problems
rs6698441	1	202652939	C	T	4.95668e-11	Hypertension-Psychiatric problems
rs6706086	2	236451645	T	C	4.71689e-09	Hypertension-Psychiatric problems
rs67160234	4	82840633	C	A	3.74145e-08	Hypertension-Psychiatric problems
rs6721591	2	147323612	C	G	1.6164e-08	Hypertension-Psychiatric problems
rs6730694	2	122273769	T	C	7.01467e-09	Hypertension-Psychiatric problems
rs6759564	2	42337621	C	T	4.15185e-08	Hypertension-Psychiatric problems
rs6763094	3	6403042	C	T	2.50367e-08	Hypertension-Psychiatric problems
rs67650761	1	37964251	C	T	1.52744e-08	Hypertension-Psychiatric problems
rs6767040	3	55570952	C	T	2.58908e-08	Hypertension-Psychiatric problems
rs6791346	3	122762440	C	T	4.45867e-08	Hypertension-Psychiatric problems
rs680167	6	150728991	G	A	1.03933e-08	Hypertension-Psychiatric problems
rs6806664	3	66470497	C	G	3.31086e-09	Hypertension-Psychiatric problems
rs6814434	4	99630229	T	C	2.88558e-09	Hypertension-Psychiatric problems
rs6824853	4	41475666	G	A	1.75363e-08	Hypertension-Psychiatric problems
rs6828752	4	99063382	C	T	4.64376e-08	Hypertension-Psychiatric problems
rs6830504	4	100644543	G	A	6.1885e-11	Hypertension-Psychiatric problems
rs6843630	4	151114752	T	A	4.76807e-08	Hypertension-Psychiatric problems
rs6857392	4	125809289	C	T	1.55815e-08	Hypertension-Psychiatric problems
rs6861868	5	106044549	G	A	4.91593e-08	Hypertension-Psychiatric problems
rs6869743	5	145124434	T	A	3.94627e-09	Hypertension-Psychiatric problems
rs6884602	5	64529521	T	C	4.24504e-08	Hypertension-Psychiatric problems
rs6900099	6	2763738	C	T	2.74309e-08	Hypertension-Psychiatric problems
rs6909551	6	2961069	T	C	2.90011e-08	Hypertension-Psychiatric problems
rs6910494	6	156614578	C	A	3.04975e-08	Hypertension-Psychiatric problems
rs6912573	6	96722247	A	C	2.85746e-08	Hypertension-Psychiatric problems
rs6913056	6	138312984	G	C	1.34677e-08	Hypertension-Psychiatric problems
rs6926425	6	25785304	T	C	4.41915e-08	Hypertension-Psychiatric problems
rs6935895	6	29511761	T	A	2.27852e-10	Hypertension-Psychiatric problems
rs6943308	7	36843590	A	T	1.63825e-09	Hypertension-Psychiatric problems
rs6949545	7	101176140	T	C	1.94063e-08	Hypertension-Psychiatric problems
rs6961948	7	136982500	G	T	1.92718e-10	Hypertension-Psychiatric problems
rs6964857	7	153247808	C	A	2.77018e-09	Hypertension-Psychiatric problems
rs702913	2	65768493	T	G	2.30504e-09	Hypertension-Psychiatric problems
rs703753	5	172918274	C	G	4.05158e-08	Hypertension-Psychiatric problems
rs71306588	3	151871513	C	G	6.1318e-10	Hypertension-Psychiatric problems
rs71415121	2	151962567	C	A	2.22783e-08	Hypertension-Psychiatric problems
rs715340	1	14394225	C	T	4.42082e-08	Hypertension-Psychiatric problems
rs71564278	6	100033880	G	T	1.06372e-08	Hypertension-Psychiatric problems
rs71599582	5	11722432	T	C	1.81564e-09	Hypertension-Psychiatric problems
rs71620428	4	168134407	G	A	2.49435e-12	Hypertension-Psychiatric problems
rs71632375	1	168663429	C	T	1.22482e-09	Hypertension-Psychiatric problems
rs71642738	1	222043234	G	A	1.06453e-08	Hypertension-Psychiatric problems
rs719931	2	159442937	T	G	2.54805e-08	Hypertension-Psychiatric problems
rs723091	4	114550194	T	A	3.07863e-08	Hypertension-Psychiatric problems
rs72660736	5	101445015	C	T	2.36908e-08	Hypertension-Psychiatric problems
rs72671418	1	56165638	G	A	2.04063e-08	Hypertension-Psychiatric problems
rs72688361	4	101146937	T	A	3.81488e-08	Hypertension-Psychiatric problems
rs72718915	1	173030083	A	G	9.10935e-10	Hypertension-Psychiatric problems
rs72732512	5	36568670	G	A	8.10488e-09	Hypertension-Psychiatric problems
rs72736254	4	153131200	T	A	1.27719e-09	Hypertension-Psychiatric problems
rs72745285	5	29845725	T	A	1.96386e-08	Hypertension-Psychiatric problems
rs72749881	5	54523849	T	C	6.03065e-09	Hypertension-Psychiatric problems
rs72753447	1	204960445	A	G	1.57016e-08	Hypertension-Psychiatric problems
rs72766171	1	233989642	G	A	3.2017e-08	Hypertension-Psychiatric problems
rs72806116	5	145625876	A	C	1.6811e-08	Hypertension-Psychiatric problems
rs72819779	6	10492511	T	G	2.93251e-09	Hypertension-Psychiatric problems
rs72822021	5	146611000	G	A	1.10141e-08	Hypertension-Psychiatric problems
rs72824123	5	145570798	G	A	9.15443e-09	Hypertension-Psychiatric problems
rs72828375	5	149088320	T	C	3.99269e-08	Hypertension-Psychiatric problems
rs72932909	2	40130043	C	T	3.54285e-08	Hypertension-Psychiatric problems
rs72952968	6	119763622	T	A	1.19418e-12	Hypertension-Psychiatric problems
rs72975353	2	236067626	T	C	4.38183e-08	Hypertension-Psychiatric problems
rs72977036	4	172336517	A	G	4.92678e-08	Hypertension-Psychiatric problems
rs72978247	2	234993678	C	T	7.84747e-09	Hypertension-Psychiatric problems
rs72980384	4	167164713	T	C	6.93073e-11	Hypertension-Psychiatric problems
rs72984147	2	238233665	T	A	4.02649e-08	Hypertension-Psychiatric problems
rs73007927	3	147969304	C	G	2.86411e-09	Hypertension-Psychiatric problems
rs73017498	6	161656909	G	C	4.6833e-08	Hypertension-Psychiatric problems
rs73039830	1	178816113	T	G	1.02291e-09	Hypertension-Psychiatric problems
rs73053916	7	8748446	T	C	4.29072e-08	Hypertension-Psychiatric problems
rs73071344	3	41827062	C	T	8.10524e-09	Hypertension-Psychiatric problems
rs73083339	3	55949881	A	G	2.75226e-08	Hypertension-Psychiatric problems
rs73095774	3	59469923	C	T	3.38803e-08	Hypertension-Psychiatric problems
rs73116887	3	79598933	T	C	4.63939e-09	Hypertension-Psychiatric problems
rs73159957	7	82194685	T	C	3.24255e-08	Hypertension-Psychiatric problems
rs73168528	7	147670393	G	T	1.41704e-08	Hypertension-Psychiatric problems
rs73180097	3	179784491	T	C	9.27246e-10	Hypertension-Psychiatric problems
rs73225457	7	124631637	T	C	4.57058e-09	Hypertension-Psychiatric problems
rs73442571	7	124956268	A	G	1.43009e-11	Hypertension-Psychiatric problems
rs73735442	6	45672965	A	G	1.50549e-09	Hypertension-Psychiatric problems
rs73738789	5	8669690	G	A	1.79693e-08	Hypertension-Psychiatric problems
rs7375066	3	162165679	A	G	3.12063e-09	Hypertension-Psychiatric problems
rs73766806	6	114283709	C	A	7.5917e-09	Hypertension-Psychiatric problems
rs73767082	6	121917537	G	A	1.45592e-13	Hypertension-Psychiatric problems
rs73821721	4	63728598	G	T	4.09271e-09	Hypertension-Psychiatric problems
rs73834824	3	68138963	T	C	4.04514e-08	Hypertension-Psychiatric problems
rs73951062	2	107878017	T	C	1.20971e-08	Hypertension-Psychiatric problems
rs7411150	1	44013877	A	G	3.98105e-10	Hypertension-Psychiatric problems
rs74115384	1	120429402	A	G	4.47313e-09	Hypertension-Psychiatric problems
rs74229765	1	194252498	C	T	1.20224e-08	Hypertension-Psychiatric problems
rs74374908	1	1157625	C	T	3.63665e-09	Hypertension-Psychiatric problems
rs7438996	4	30702963	G	A	8.65434e-09	Hypertension-Psychiatric problems
rs7442432	4	46481744	G	T	3.88128e-09	Hypertension-Psychiatric problems
rs74615184	6	90176070	T	C	5.22621e-09	Hypertension-Psychiatric problems
rs74673731	2	65586504	A	G	2.4079e-08	Hypertension-Psychiatric problems
rs74689676	3	72624677	G	C	7.86848e-09	Hypertension-Psychiatric problems
rs74778696	2	148667011	T	A	3.12897e-08	Hypertension-Psychiatric problems
rs74783221	6	11869428	A	G	4.25402e-09	Hypertension-Psychiatric problems
rs74908276	4	61593595	C	A	2.33989e-08	Hypertension-Psychiatric problems
rs74910602	3	125948511	T	G	5.23233e-09	Hypertension-Psychiatric problems
rs75014964	4	23014955	A	G	4.10365e-08	Hypertension-Psychiatric problems
rs75031763	3	78862290	T	C	1.16245e-08	Hypertension-Psychiatric problems
rs75056179	4	94354722	T	G	1.07831e-11	Hypertension-Psychiatric problems
rs75265161	4	61304154	G	A	3.50701e-09	Hypertension-Psychiatric problems
rs75463614	4	23025456	C	T	1.34549e-09	Hypertension-Psychiatric problems
rs75464925	7	144415882	C	A	4.7427e-08	Hypertension-Psychiatric problems
rs75506516	3	93993756	A	G	1.85963e-08	Hypertension-Psychiatric problems
rs7565337	2	221464328	G	C	3.98442e-08	Hypertension-Psychiatric problems
rs7583995	2	199250881	T	C	4.40199e-08	Hypertension-Psychiatric problems
rs75916835	4	61474133	T	C	1.49345e-08	Hypertension-Psychiatric problems
rs7597309	2	227224244	G	A	3.18813e-09	Hypertension-Psychiatric problems
rs76027112	4	22931698	A	G	2.17785e-08	Hypertension-Psychiatric problems
rs7604174	2	9594072	T	C	7.74802e-09	Hypertension-Psychiatric problems
rs7604182	2	9594086	T	A	1.05233e-08	Hypertension-Psychiatric problems
rs761299	1	15473182	A	G	3.40825e-09	Hypertension-Psychiatric problems
rs7616411	3	184458	A	G	7.80517e-09	Hypertension-Psychiatric problems
rs76195568	5	91450251	G	A	1.30515e-08	Hypertension-Psychiatric problems
rs76289373	2	206223316	A	T	4.41517e-08	Hypertension-Psychiatric problems
rs7630775	3	162166148	C	A	2.8811e-08	Hypertension-Psychiatric problems
rs7631036	3	162166455	C	T	5.26301e-09	Hypertension-Psychiatric problems
rs76333729	4	158074887	C	T	2.4448e-09	Hypertension-Psychiatric problems
rs76430801	1	112879585	C	A	1.9341e-09	Hypertension-Psychiatric problems
rs76438030	1	41280967	A	G	3.94788e-08	Hypertension-Psychiatric problems
rs7649567	3	180438321	C	T	3.77046e-08	Hypertension-Psychiatric problems
rs76657314	7	106573046	C	T	4.39002e-08	Hypertension-Psychiatric problems
rs76663480	4	168141739	T	G	4.52216e-08	Hypertension-Psychiatric problems
rs76723957	4	188106749	C	T	3.78699e-08	Hypertension-Psychiatric problems
rs76775154	6	95043536	A	C	7.4439e-11	Hypertension-Psychiatric problems
rs76816992	6	134960461	C	T	4.23445e-08	Hypertension-Psychiatric problems
rs76958697	2	59986616	C	T	1.88989e-08	Hypertension-Psychiatric problems
rs77012522	1	221657985	G	T	4.70194e-08	Hypertension-Psychiatric problems
rs7701335	5	177618941	G	A	1.386e-08	Hypertension-Psychiatric problems
rs7710106	5	92974276	T	C	3.37577e-08	Hypertension-Psychiatric problems
rs77125095	4	161873503	C	T	2.90394e-08	Hypertension-Psychiatric problems
rs7741361	6	20157280	A	G	4.65671e-09	Hypertension-Psychiatric problems
rs77582265	6	38776523	A	C	7.33592e-11	Hypertension-Psychiatric problems
rs7764136	6	41187633	T	C	2.59859e-10	Hypertension-Psychiatric problems
rs7765522	6	154684845	A	G	6.14318e-09	Hypertension-Psychiatric problems
rs77690599	6	2073932	C	A	4.02284e-08	Hypertension-Psychiatric problems
rs77698182	7	946800	G	A	2.3901e-10	Hypertension-Psychiatric problems
rs7769879	6	160865645	G	C	4.71154e-08	Hypertension-Psychiatric problems
rs7771994	6	92702980	C	G	4.77391e-08	Hypertension-Psychiatric problems
rs7772289	6	28674322	G	T	1.69209e-08	Hypertension-Psychiatric problems
rs7772519	6	94824683	T	G	8.7372e-09	Hypertension-Psychiatric problems
rs77735334	5	145771133	C	T	1.86226e-08	Hypertension-Psychiatric problems
rs77764318	4	5840187	G	A	2.50204e-08	Hypertension-Psychiatric problems
rs77786465	1	117511804	T	C	4.23071e-08	Hypertension-Psychiatric problems
rs77831079	2	239999483	C	T	1.37741e-08	Hypertension-Psychiatric problems
rs7784825	7	32694538	T	G	3.14244e-09	Hypertension-Psychiatric problems
rs77870002	7	2844854	G	C	3.98163e-08	Hypertension-Psychiatric problems
rs7808443	7	31336823	G	A	1.45271e-10	Hypertension-Psychiatric problems
rs7808503	7	152293749	G	A	3.59169e-08	Hypertension-Psychiatric problems
rs7808964	7	146448835	G	A	1.07228e-08	Hypertension-Psychiatric problems
rs78118772	6	115742012	T	A	2.50881e-08	Hypertension-Psychiatric problems
rs78134600	3	162345398	G	C	8.37771e-09	Hypertension-Psychiatric problems
rs78242153	5	145770109	A	G	5.8091e-11	Hypertension-Psychiatric problems
rs78361969	4	143043464	C	T	3.12906e-10	Hypertension-Psychiatric problems
rs78439062	2	150408140	T	A	2.05125e-09	Hypertension-Psychiatric problems
rs78454336	1	75262395	G	A	2.87743e-08	Hypertension-Psychiatric problems
rs78554569	7	108608523	G	A	5.50448e-09	Hypertension-Psychiatric problems
rs78722417	3	16404197	A	G	1.47335e-08	Hypertension-Psychiatric problems
rs78818677	6	104364008	T	C	1.54977e-08	Hypertension-Psychiatric problems
rs78841649	3	119469245	G	A	3.00156e-08	Hypertension-Psychiatric problems
rs78901095	4	80374386	A	G	1.25626e-09	Hypertension-Psychiatric problems
rs79013094	7	129605271	A	T	1.88085e-08	Hypertension-Psychiatric problems
rs79033544	6	94821602	G	C	2.26036e-08	Hypertension-Psychiatric problems
rs79686781	2	195368744	C	T	4.24406e-08	Hypertension-Psychiatric problems
rs79738374	8	1029036	C	T	8.06223e-11	Hypertension-Psychiatric problems
rs79833421	2	58512527	T	C	2.65351e-10	Hypertension-Psychiatric problems
rs80013398	2	106689880	C	T	3.9872e-08	Hypertension-Psychiatric problems
rs80022646	5	13392820	G	T	5.98739e-09	Hypertension-Psychiatric problems
rs80129521	4	62932343	G	C	1.67006e-09	Hypertension-Psychiatric problems
rs80137667	2	76845974	C	T	2.11255e-08	Hypertension-Psychiatric problems
rs827676	6	158553437	G	A	2.22638e-08	Hypertension-Psychiatric problems
rs83099	6	148883305	C	T	9.68744e-09	Hypertension-Psychiatric problems
rs842245	3	16293675	C	T	3.14688e-08	Hypertension-Psychiatric problems
rs844756	7	71529475	T	C	1.57529e-09	Hypertension-Psychiatric problems
rs860278	2	206511907	G	A	3.88494e-08	Hypertension-Psychiatric problems
rs878117	3	140642161	G	C	5.84798e-09	Hypertension-Psychiatric problems
rs883078	4	131197132	G	T	1.92185e-08	Hypertension-Psychiatric problems
rs889278	5	82127698	T	C	7.23971e-09	Hypertension-Psychiatric problems
rs890737	5	175285898	G	A	2.71168e-08	Hypertension-Psychiatric problems
rs895577	2	238842875	A	G	2.72079e-08	Hypertension-Psychiatric problems
rs9293047	5	23049564	T	C	3.45015e-08	Hypertension-Psychiatric problems
rs9347385	6	160529421	A	C	1.55938e-08	Hypertension-Psychiatric problems
rs9350192	6	19846336	A	G	3.38869e-08	Hypertension-Psychiatric problems
rs9356680	6	170417782	C	T	7.8309e-09	Hypertension-Psychiatric problems
rs9367717	6	57161200	C	T	1.83114e-09	Hypertension-Psychiatric problems
rs9369523	6	44908728	T	C	4.92034e-08	Hypertension-Psychiatric problems
rs9374255	6	111375296	C	T	2.77511e-08	Hypertension-Psychiatric problems
rs9377800	6	58312480	C	T	2.02967e-08	Hypertension-Psychiatric problems
rs9393053	6	8645180	C	G	2.19463e-08	Hypertension-Psychiatric problems
rs9395158	6	46109576	G	T	3.69727e-08	Hypertension-Psychiatric problems
rs9395747	6	51799902	T	G	4.61407e-09	Hypertension-Psychiatric problems
rs9396547	6	14995985	C	T	3.38167e-08	Hypertension-Psychiatric problems
rs9406184	6	8642914	G	T	9.02155e-13	Hypertension-Psychiatric problems
rs9458425	6	162376946	C	T	4.45128e-08	Hypertension-Psychiatric problems
rs946356	1	239658835	C	G	1.14623e-10	Hypertension-Psychiatric problems
rs9484189	6	100134435	C	G	3.03036e-08	Hypertension-Psychiatric problems
rs9499836	6	104757353	T	C	3.20922e-09	Hypertension-Psychiatric problems
rs9501106	6	31388109	G	A	1.0217e-08	Hypertension-Psychiatric problems
rs9503867	6	3982525	T	C	2.82522e-09	Hypertension-Psychiatric problems
rs960379	2	208088537	C	T	6.63081e-10	Hypertension-Psychiatric problems
rs9637415	3	162166280	G	C	3.12063e-09	Hypertension-Psychiatric problems
rs9682412	3	62437	A	T	2.85448e-09	Hypertension-Psychiatric problems
rs9726287	1	221681959	G	A	3.81946e-08	Hypertension-Psychiatric problems
rs9789590	2	199047558	T	G	2.98923e-08	Hypertension-Psychiatric problems
rs981190	3	3934506	A	T	2.27217e-08	Hypertension-Psychiatric problems
rs9819088	3	39498854	G	A	5.21667e-09	Hypertension-Psychiatric problems
rs9842461	3	95429190	C	T	1.07341e-08	Hypertension-Psychiatric problems
rs9847440	3	189373156	C	G	2.36561e-08	Hypertension-Psychiatric problems
rs9851550	3	169243285	C	T	4.09317e-10	Hypertension-Psychiatric problems
rs9883981	3	121903266	G	A	1.24903e-10	Hypertension-Psychiatric problems
rs991314	5	154457942	G	C	3.71445e-08	Hypertension-Psychiatric problems
rs9995156	4	40863133	C	T	1.12033e-08	Hypertension-Psychiatric problems
rs10005754	4	16873025	G	A	1.55541e-08	Hypertension-Arthritis
rs10007185	4	62421422	C	A	1.98904e-09	Hypertension-Arthritis
rs10028512	4	17628769	T	C	1.41549e-08	Hypertension-Arthritis
rs10053715	5	174251072	T	C	4.20429e-08	Hypertension-Arthritis
rs10084412	2	189639826	T	C	2.74524e-09	Hypertension-Arthritis
rs10190246	2	49484645	A	C	5.84475e-10	Hypertension-Arthritis
rs10215045	7	123847917	A	G	1.02613e-08	Hypertension-Arthritis
rs10233692	7	8988939	T	G	2.75771e-08	Hypertension-Arthritis
rs10251284	7	41862709	G	C	1.67888e-08	Hypertension-Arthritis
rs10251407	7	79094498	T	G	4.34127e-10	Hypertension-Arthritis
rs10252873	7	68283027	T	G	6.38586e-10	Hypertension-Arthritis
rs10266726	7	3146081	C	T	9.16781e-09	Hypertension-Arthritis
rs10803838	2	170538593	G	A	1.94425e-10	Hypertension-Arthritis
rs1080446	7	154404774	G	A	5.47778e-09	Hypertension-Arthritis
rs10806431	6	65067460	T	C	2.30886e-09	Hypertension-Arthritis
rs1084816	6	93239623	G	A	3.68854e-08	Hypertension-Arthritis
rs10920352	1	202148042	T	C	6.46788e-09	Hypertension-Arthritis
rs10930363	2	170529519	G	A	6.57479e-09	Hypertension-Arthritis
rs10930364	2	170529666	G	T	1.94052e-08	Hypertension-Arthritis
rs10931809	2	199174885	C	A	2.45744e-08	Hypertension-Arthritis
rs10950005	7	64947302	G	A	2.07735e-08	Hypertension-Arthritis
rs11135363	5	164717407	G	A	1.57609e-10	Hypertension-Arthritis
rs11161620	1	76255228	G	A	1.97128e-08	Hypertension-Arthritis
rs11205208	1	153098887	T	A	2.05515e-08	Hypertension-Arthritis
rs11208032	1	63265165	G	C	3.77983e-08	Hypertension-Arthritis
rs11249769	5	180567719	T	C	6.2266e-10	Hypertension-Arthritis
rs11678634	2	235981402	C	T	4.5718e-08	Hypertension-Arthritis
rs11682248	2	170531572	T	C	5.29661e-09	Hypertension-Arthritis
rs11685136	2	235945147	C	T	3.63639e-08	Hypertension-Arthritis
rs11688600	2	170531614	A	G	5.29661e-09	Hypertension-Arthritis
rs1170707	1	190811049	C	T	2.50156e-09	Hypertension-Arthritis
rs1170710	1	190809922	T	A	9.6781e-14	Hypertension-Arthritis
rs11712043	3	174092341	G	A	1.99242e-09	Hypertension-Arthritis
rs11737972	5	136879863	T	C	9.25515e-09	Hypertension-Arthritis
rs11741322	5	3627781	C	T	2.63509e-08	Hypertension-Arthritis
rs11752678	6	23127186	C	T	1.37257e-08	Hypertension-Arthritis
rs11804353	1	189922595	A	T	2.10119e-09	Hypertension-Arthritis
rs11895535	2	159164348	C	T	1.68705e-08	Hypertension-Arthritis
rs11943612	4	25121318	G	C	3.57191e-08	Hypertension-Arthritis
rs11950875	5	57765899	G	A	3.07946e-08	Hypertension-Arthritis
rs1230546	7	52792975	A	G	9.07135e-09	Hypertension-Arthritis
rs1245333	6	74306867	A	T	2.71738e-09	Hypertension-Arthritis
rs12471726	2	45573050	T	C	7.60057e-11	Hypertension-Arthritis
rs12504250	4	64525183	A	G	3.29932e-09	Hypertension-Arthritis
rs12618855	2	34895148	G	A	7.17949e-09	Hypertension-Arthritis
rs12648166	4	71873745	A	G	2.8967e-09	Hypertension-Arthritis
rs12700956	7	29386429	T	A	1.35428e-08	Hypertension-Arthritis
rs13020982	2	57524463	G	A	4.56225e-08	Hypertension-Arthritis
rs1304253	4	122356721	A	C	3.95139e-08	Hypertension-Arthritis
rs13105293	4	68736555	C	T	4.96203e-08	Hypertension-Arthritis
rs13127789	4	160260209	G	T	3.78206e-09	Hypertension-Arthritis
rs13146794	4	140142136	C	T	4.18464e-08	Hypertension-Arthritis
rs13177047	5	71602647	G	A	3.39369e-09	Hypertension-Arthritis
rs13186058	5	151330830	G	A	1.64584e-10	Hypertension-Arthritis
rs13205724	6	23128107	C	T	4.58585e-08	Hypertension-Arthritis
rs13225347	7	72976048	C	T	3.89926e-08	Hypertension-Arthritis
rs13234985	7	89810704	G	T	7.69797e-09	Hypertension-Arthritis
rs13415585	2	82049062	A	C	4.56381e-08	Hypertension-Arthritis
rs13415603	2	82049094	A	T	4.89117e-08	Hypertension-Arthritis
rs13437134	6	115650230	G	A	4.80581e-09	Hypertension-Arthritis
rs1363266	5	85451165	G	A	4.41681e-08	Hypertension-Arthritis
rs1371472	2	4846379	A	T	4.36942e-13	Hypertension-Arthritis
rs1394834	3	192415546	A	T	1.93433e-08	Hypertension-Arthritis
rs1397915	3	103369645	T	G	2.32541e-09	Hypertension-Arthritis
rs1402481	4	29069894	G	A	3.00326e-08	Hypertension-Arthritis
rs1431077	2	226426448	A	G	2.21553e-08	Hypertension-Arthritis
rs1508203	7	110149864	T	C	1.9238e-08	Hypertension-Arthritis
rs1514432	3	96033785	A	T	5.79131e-10	Hypertension-Arthritis
rs151977	5	112234549	A	T	1.15534e-10	Hypertension-Arthritis
rs1674201	6	78241311	T	C	2.67809e-08	Hypertension-Arthritis
rs16857134	2	170532930	G	C	5.29661e-09	Hypertension-Arthritis
rs170733	5	56249251	A	G	1.93627e-09	Hypertension-Arthritis
rs17160967	7	139184786	C	T	1.15624e-08	Hypertension-Arthritis
rs17188576	1	210940592	A	G	8.51525e-09	Hypertension-Arthritis
rs17313767	7	49464845	C	T	4.26882e-08	Hypertension-Arthritis
rs17388141	7	15181915	G	C	5.66452e-09	Hypertension-Arthritis
rs17683007	4	64525462	A	G	4.75534e-08	Hypertension-Arthritis
rs1777776	6	78229704	G	A	1.43838e-08	Hypertension-Arthritis
rs1778279	6	78229670	A	C	1.43838e-08	Hypertension-Arthritis
rs1778280	6	78229761	G	A	1.43838e-08	Hypertension-Arthritis
rs1806135	5	9158287	C	T	6.50527e-09	Hypertension-Arthritis
rs1838902	2	170532019	G	C	5.29661e-09	Hypertension-Arthritis
rs1848386	7	110150225	G	A	2.63344e-09	Hypertension-Arthritis
rs1849725	3	96034017	C	T	7.90983e-10	Hypertension-Arthritis
rs1877863	4	108454525	C	T	4.72358e-09	Hypertension-Arthritis
rs2002803	1	34449648	G	A	1.25519e-08	Hypertension-Arthritis
rs2059203	5	52118151	T	C	4.38529e-08	Hypertension-Arthritis
rs2097735	7	21881241	T	G	1.94531e-08	Hypertension-Arthritis
rs2160140	2	102629530	G	A	1.55455e-08	Hypertension-Arthritis
rs2184730	6	168074629	T	C	2.17705e-09	Hypertension-Arthritis
rs2196886	1	112726338	C	G	1.37502e-08	Hypertension-Arthritis
rs2221598	4	29158870	G	A	4.18647e-11	Hypertension-Arthritis
rs2235510	1	171314142	T	C	1.14058e-08	Hypertension-Arthritis
rs2271741	2	169078534	A	C	1.07055e-08	Hypertension-Arthritis
rs2302389	4	17661889	T	C	2.64217e-09	Hypertension-Arthritis
rs2322186	4	142521601	A	G	1.74492e-09	Hypertension-Arthritis
rs2350335	4	66613536	T	C	4.51712e-09	Hypertension-Arthritis
rs2353194	2	170450609	C	G	5.32383e-09	Hypertension-Arthritis
rs2405922	1	47873684	C	T	9.0817e-09	Hypertension-Arthritis
rs2411212	4	53229964	G	A	7.20178e-09	Hypertension-Arthritis
rs2428737	1	17786615	C	T	3.95852e-08	Hypertension-Arthritis
rs2441673	2	170448782	C	T	2.05668e-09	Hypertension-Arthritis
rs2441674	2	170448777	T	C	2.05668e-09	Hypertension-Arthritis
rs2451971	6	159563387	C	T	8.4543e-09	Hypertension-Arthritis
rs2460862	2	170446371	A	G	2.74555e-08	Hypertension-Arthritis
rs2489613	1	17786593	T	C	3.23828e-09	Hypertension-Arthritis
rs2524119	6	31229404	T	C	9.05458e-09	Hypertension-Arthritis
rs2526626	7	19041337	G	A	2.94259e-09	Hypertension-Arthritis
rs2566483	2	32484467	G	A	4.63993e-08	Hypertension-Arthritis
rs258052	5	118767657	G	A	2.75476e-09	Hypertension-Arthritis
rs2592800	2	170444404	A	G	1.12651e-08	Hypertension-Arthritis
rs2606413	1	2866932	C	T	2.19455e-11	Hypertension-Arthritis
rs2608432	3	103465219	T	C	6.80098e-10	Hypertension-Arthritis
rs2662692	4	121140144	G	T	4.34425e-08	Hypertension-Arthritis
rs2683439	2	170467771	A	G	1.90152e-08	Hypertension-Arthritis
rs2683440	2	170467853	A	G	1.15845e-09	Hypertension-Arthritis
rs2721809	7	24747910	G	A	3.85314e-08	Hypertension-Arthritis
rs2758185	1	236745657	T	C	7.92494e-10	Hypertension-Arthritis
rs2787105	1	237487001	G	C	3.61476e-08	Hypertension-Arthritis
rs28454544	7	48464574	C	T	1.0459e-08	Hypertension-Arthritis
rs2977232	1	17510238	A	G	2.94694e-08	Hypertension-Arthritis
rs34029841	3	39485240	G	C	4.25369e-08	Hypertension-Arthritis
rs34040982	7	88702527	T	C	1.35105e-08	Hypertension-Arthritis
rs34982367	1	159182955	G	C	5.73803e-09	Hypertension-Arthritis
rs35328149	2	127998930	C	T	4.46587e-10	Hypertension-Arthritis
rs35347407	1	63569433	C	T	7.88016e-09	Hypertension-Arthritis
rs35439815	7	39283066	C	T	6.82035e-12	Hypertension-Arthritis
rs35684324	3	1910033	C	G	1.58338e-08	Hypertension-Arthritis
rs35947386	3	24478369	C	T	1.0033e-08	Hypertension-Arthritis
rs3755920	4	1243617	T	C	2.92151e-09	Hypertension-Arthritis
rs3756961	6	10884046	G	A	2.0808e-08	Hypertension-Arthritis
rs3757674	7	97503140	G	T	3.90024e-08	Hypertension-Arthritis
rs3762793	3	108481730	C	A	1.82958e-10	Hypertension-Arthritis
rs3763047	5	169461399	G	A	2.19311e-08	Hypertension-Arthritis
rs3772315	3	1323634	A	G	1.80783e-10	Hypertension-Arthritis
rs3774036	3	171386147	T	C	4.60357e-08	Hypertension-Arthritis
rs3776755	5	171557490	A	G	2.33286e-08	Hypertension-Arthritis
rs3845788	2	38469035	T	C	1.74593e-10	Hypertension-Arthritis
rs4262244	7	39223088	A	C	2.40954e-08	Hypertension-Arthritis
rs4353690	2	49729950	G	A	7.09645e-13	Hypertension-Arthritis
rs4380744	6	57894290	G	A	1.46838e-09	Hypertension-Arthritis
rs4415539	1	87604245	T	C	1.62492e-08	Hypertension-Arthritis
rs4418639	1	197359999	G	A	2.08189e-10	Hypertension-Arthritis
rs4507975	1	176684432	A	G	4.82249e-08	Hypertension-Arthritis
rs4566724	4	116541787	A	G	4.69929e-09	Hypertension-Arthritis
rs4643754	4	4725613	T	C	4.01045e-09	Hypertension-Arthritis
rs4648051	4	103514993	A	G	2.15271e-08	Hypertension-Arthritis
rs4667242	2	189598114	C	A	4.01815e-09	Hypertension-Arthritis
rs4689810	4	7632330	C	T	1.89653e-08	Hypertension-Arthritis
rs4732540	7	83731652	G	A	7.28103e-09	Hypertension-Arthritis
rs4844527	1	210574370	T	C	3.91575e-09	Hypertension-Arthritis
rs4870235	6	154142662	T	C	3.11396e-10	Hypertension-Arthritis
rs4896638	6	125304931	T	C	1.9888e-08	Hypertension-Arthritis
rs4976547	5	167783115	A	G	6.97712e-09	Hypertension-Arthritis
rs55851873	1	25182116	C	T	3.75564e-09	Hypertension-Arthritis
rs55865390	2	150013702	G	T	1.45427e-09	Hypertension-Arthritis
rs563557	3	153472624	A	T	2.63773e-08	Hypertension-Arthritis
rs564349	5	172324978	G	A	3.407e-08	Hypertension-Arthritis
rs57321537	7	115883453	T	G	2.81157e-08	Hypertension-Arthritis
rs58595078	7	115881458	A	G	3.39206e-08	Hypertension-Arthritis
rs59699466	2	201485120	C	T	1.89438e-08	Hypertension-Arthritis
rs59839861	7	154823339	T	C	2.66685e-08	Hypertension-Arthritis
rs60256307	7	124123690	T	C	3.36726e-08	Hypertension-Arthritis
rs609699	6	44705266	G	A	1.16825e-10	Hypertension-Arthritis
rs61817725	1	151923177	G	A	3.59402e-09	Hypertension-Arthritis
rs62171353	2	170531695	T	C	2.7224e-09	Hypertension-Arthritis
rs62178480	2	132439223	T	A	3.35196e-08	Hypertension-Arthritis
rs62406695	5	179105523	C	G	1.5364e-08	Hypertension-Arthritis
rs6414277	3	96034230	T	C	1.38387e-09	Hypertension-Arthritis
rs6431298	2	235685211	T	C	2.39857e-08	Hypertension-Arthritis
rs6435890	2	216104756	A	G	9.34785e-09	Hypertension-Arthritis
rs6588321	1	68813994	C	A	4.64848e-11	Hypertension-Arthritis
rs6588467	1	53630304	G	A	1.99488e-10	Hypertension-Arthritis
rs6687491	1	3641026	G	A	1.57868e-09	Hypertension-Arthritis
rs6688255	1	12604081	G	T	2.70567e-09	Hypertension-Arthritis
rs6692075	1	202881302	C	T	2.05017e-08	Hypertension-Arthritis
rs670564	1	84514988	A	G	3.92981e-08	Hypertension-Arthritis
rs6712171	2	170534948	T	A	6.07635e-11	Hypertension-Arthritis
rs6713821	2	42042512	T	C	9.37197e-10	Hypertension-Arthritis
rs6726269	2	37652592	C	T	2.78522e-08	Hypertension-Arthritis
rs6739932	2	85567147	C	T	4.42617e-08	Hypertension-Arthritis
rs6744461	2	145299297	A	C	2.21932e-08	Hypertension-Arthritis
rs6746838	2	170533563	C	T	2.7224e-09	Hypertension-Arthritis
rs6751790	2	170529154	G	A	6.57479e-09	Hypertension-Arthritis
rs6754716	2	170535283	C	T	7.47796e-09	Hypertension-Arthritis
rs6761573	2	170533120	T	C	4.60863e-10	Hypertension-Arthritis
rs67692035	3	84416790	T	A	3.3543e-08	Hypertension-Arthritis
rs67868255	3	149913019	G	C	2.40996e-09	Hypertension-Arthritis
rs6801368	3	96034625	C	T	1.25989e-09	Hypertension-Arthritis
rs6811489	4	54656460	G	T	2.84523e-08	Hypertension-Arthritis
rs68184415	7	128988862	C	T	1.04754e-08	Hypertension-Arthritis
rs6845452	4	88823007	A	C	1.17515e-08	Hypertension-Arthritis
rs6849985	4	44377507	T	C	2.60043e-08	Hypertension-Arthritis
rs6862226	5	159967087	T	C	3.32212e-09	Hypertension-Arthritis
rs6894542	5	25031773	T	C	1.17052e-09	Hypertension-Arthritis
rs6901315	6	124807856	T	C	1.15723e-09	Hypertension-Arthritis
rs6901669	6	106288410	G	A	2.31161e-08	Hypertension-Arthritis
rs6906411	6	81913276	G	A	4.9944e-08	Hypertension-Arthritis
rs6926383	6	25903235	T	C	2.39986e-09	Hypertension-Arthritis
rs6938972	6	146410608	G	A	1.7107e-09	Hypertension-Arthritis
rs6939340	6	22140004	A	G	3.82004e-08	Hypertension-Arthritis
rs6940944	6	162655526	T	C	3.33609e-08	Hypertension-Arthritis
rs6944647	7	77686813	T	G	2.09936e-08	Hypertension-Arthritis
rs6958027	7	77686838	G	T	5.28768e-09	Hypertension-Arthritis
rs697473	6	166396880	T	C	3.54744e-08	Hypertension-Arthritis
rs709339	3	55741894	T	A	8.43352e-09	Hypertension-Arthritis
rs71609056	4	160745596	A	T	3.99788e-09	Hypertension-Arthritis
rs72625269	2	183353896	T	A	3.44593e-08	Hypertension-Arthritis
rs72747513	5	39770230	C	T	1.2891e-08	Hypertension-Arthritis
rs72817861	2	102659769	G	A	1.44959e-12	Hypertension-Arthritis
rs736020	2	169964332	T	C	3.22985e-09	Hypertension-Arthritis
rs7421737	2	170538419	T	G	3.72893e-09	Hypertension-Arthritis
rs7423877	2	39819902	G	T	1.52565e-10	Hypertension-Arthritis
rs7435645	4	53229412	T	A	5.24365e-09	Hypertension-Arthritis
rs74818129	4	14357299	G	A	1.63382e-08	Hypertension-Arthritis
rs7531079	1	179751698	T	C	1.34379e-09	Hypertension-Arthritis
rs7547819	1	40948479	T	C	8.72777e-10	Hypertension-Arthritis
rs7550766	1	82710039	C	T	1.12974e-08	Hypertension-Arthritis
rs7562756	2	171360643	T	C	1.81753e-08	Hypertension-Arthritis
rs7565709	2	207457879	A	G	1.44471e-08	Hypertension-Arthritis
rs7590115	2	183475281	A	G	2.28984e-08	Hypertension-Arthritis
rs7593988	2	170542700	G	A	1.22474e-08	Hypertension-Arthritis
rs7611312	3	188155409	T	G	7.8183e-09	Hypertension-Arthritis
rs7618673	3	140094984	T	G	3.81554e-09	Hypertension-Arthritis
rs7618991	3	54813355	A	G	2.04555e-08	Hypertension-Arthritis
rs7651485	3	137098802	A	G	4.01814e-08	Hypertension-Arthritis
rs7686312	4	155371707	G	A	9.4973e-11	Hypertension-Arthritis
rs7687376	4	35425117	G	C	4.10542e-08	Hypertension-Arthritis
rs7690204	4	145196206	A	T	3.46817e-08	Hypertension-Arthritis
rs7700257	5	120986070	T	A	3.34637e-09	Hypertension-Arthritis
rs7703689	5	32556020	A	G	2.24289e-08	Hypertension-Arthritis
rs7711067	5	168261349	A	G	4.26333e-08	Hypertension-Arthritis
rs797907	1	54191089	A	T	7.41421e-10	Hypertension-Arthritis
rs807575	2	15806161	T	C	6.68195e-10	Hypertension-Arthritis
rs9294712	6	67300610	G	A	3.13521e-09	Hypertension-Arthritis
rs9345395	6	94486431	T	C	2.84482e-09	Hypertension-Arthritis
rs9369470	6	12647112	A	G	4.15105e-08	Hypertension-Arthritis
rs9382242	6	53697262	T	A	4.5212e-08	Hypertension-Arthritis
rs9384362	6	156133632	C	A	1.41616e-08	Hypertension-Arthritis
rs9446719	6	73321869	G	A	1.03029e-08	Hypertension-Arthritis
rs9462699	6	41294063	A	G	7.9165e-09	Hypertension-Arthritis
rs9462700	6	41294096	A	G	3.86366e-10	Hypertension-Arthritis
rs9661841	1	159511530	T	C	1.77199e-08	Hypertension-Arthritis
rs9814114	3	27909733	G	C	1.27261e-08	Hypertension-Arthritis
rs9826445	3	27892314	G	T	2.39743e-10	Hypertension-Arthritis
rs9844225	3	96034724	T	C	2.65345e-09	Hypertension-Arthritis
rs9847248	3	18804655	G	A	1.69409e-08	Hypertension-Arthritis
rs9854602	3	1046083	G	A	3.67599e-08	Hypertension-Arthritis
rs9973886	2	80285304	G	A	2.5765e-08	Hypertension-Arthritis
rs10038842	5	49943048	A	C	5.65524e-09	Hypertension-Asthma
rs10042431	5	115328436	T	C	1.56032e-09	Hypertension-Asthma
rs10044628	5	95934928	T	C	1.97134e-08	Hypertension-Asthma
rs10049421	3	2502376	G	A	1.33806e-08	Hypertension-Asthma
rs10076303	5	149132588	T	G	4.29415e-08	Hypertension-Asthma
rs10157101	1	79414775	T	C	5.51362e-09	Hypertension-Asthma
rs10175540	2	109161482	G	A	1.37717e-10	Hypertension-Asthma
rs10193629	2	62495457	C	T	2.85575e-08	Hypertension-Asthma
rs10197706	2	154472066	T	C	1.37446e-11	Hypertension-Asthma
rs10205442	2	105697316	C	T	3.83566e-08	Hypertension-Asthma
rs10206587	2	197254680	G	A	4.95768e-08	Hypertension-Asthma
rs10236813	7	49710785	T	C	1.82625e-08	Hypertension-Asthma
rs10237688	7	143205171	T	C	4.64079e-08	Hypertension-Asthma
rs10238557	7	153619720	A	G	4.34465e-09	Hypertension-Asthma
rs10247405	7	158790004	G	C	2.17684e-08	Hypertension-Asthma
rs10247885	7	92714929	G	A	9.49898e-09	Hypertension-Asthma
rs10268249	7	3347074	C	T	4.28035e-08	Hypertension-Asthma
rs10457880	6	152919706	A	T	1.46167e-09	Hypertension-Asthma
rs10496034	2	55144935	G	C	9.39662e-10	Hypertension-Asthma
rs10496491	2	116120077	T	G	3.52371e-09	Hypertension-Asthma
rs10803175	1	244280081	G	T	1.40876e-09	Hypertension-Asthma
rs10856856	4	86956026	T	C	4.24636e-09	Hypertension-Asthma
rs10857972	1	109384436	C	T	2.06877e-08	Hypertension-Asthma
rs10890092	1	74402318	C	T	1.10595e-08	Hypertension-Asthma
rs10938408	4	45587050	C	G	8.70709e-10	Hypertension-Asthma
rs10938408	4	45587050	C	T	8.70709e-10	Hypertension-Asthma
rs10940039	5	64804699	G	A	6.84282e-09	Hypertension-Asthma
rs11118894	1	222089004	A	G	2.6432e-08	Hypertension-Asthma
rs11128799	3	16669150	A	G	4.65863e-08	Hypertension-Asthma
rs1117982	2	165577574	T	C	4.60066e-09	Hypertension-Asthma
rs11207280	1	40460876	A	G	3.84187e-09	Hypertension-Asthma
rs112211840	7	140032786	T	C	5.05217e-11	Hypertension-Asthma
rs11242836	6	3261875	G	A	8.9763e-09	Hypertension-Asthma
rs1124787	2	46314935	C	A	8.87944e-09	Hypertension-Asthma
rs112545909	3	115867020	G	A	4.38587e-08	Hypertension-Asthma
rs112611424	3	152201362	C	T	1.07262e-10	Hypertension-Asthma
rs112952194	3	4786570	C	G	4.30093e-08	Hypertension-Asthma
rs112987545	4	109653391	T	C	1.52808e-08	Hypertension-Asthma
rs113232314	4	7656198	G	A	4.61421e-08	Hypertension-Asthma
rs113376829	7	67359757	A	C	6.61571e-09	Hypertension-Asthma
rs113636311	2	242323775	C	A	7.10059e-09	Hypertension-Asthma
rs113678114	2	172346461	C	G	1.02079e-08	Hypertension-Asthma
rs113886469	7	32765438	T	C	1.2225e-08	Hypertension-Asthma
rs114010031	7	21159259	A	G	4.2525e-08	Hypertension-Asthma
rs114142193	4	179839069	C	T	2.50779e-10	Hypertension-Asthma
rs114170154	4	11413561	A	G	3.86321e-08	Hypertension-Asthma
rs114336772	5	118818509	G	A	3.80313e-08	Hypertension-Asthma
rs114340433	4	162177556	G	T	2.90546e-08	Hypertension-Asthma
rs114397078	4	176431598	T	C	2.87681e-09	Hypertension-Asthma
rs114563637	4	111026014	G	T	6.71907e-11	Hypertension-Asthma
rs114776196	5	166802198	C	A	3.36843e-08	Hypertension-Asthma
rs114827616	4	8177970	C	T	5.33915e-10	Hypertension-Asthma
rs114904822	4	139529252	C	T	5.33161e-10	Hypertension-Asthma
rs114915200	1	27640092	G	A	1.86958e-08	Hypertension-Asthma
rs115212395	4	36634784	A	C	4.86434e-10	Hypertension-Asthma
rs115261906	5	61288777	T	C	4.40239e-08	Hypertension-Asthma
rs115381200	4	17342510	A	C	1.54139e-08	Hypertension-Asthma
rs115416329	2	123923323	G	A	3.01332e-08	Hypertension-Asthma
rs115566830	2	41143479	G	A	4.10527e-08	Hypertension-Asthma
rs115615135	2	55095373	G	T	1.75866e-09	Hypertension-Asthma
rs11569943	1	12199076	A	G	5.37523e-09	Hypertension-Asthma
rs115712729	4	113584858	G	A	2.04016e-08	Hypertension-Asthma
rs115741635	5	127888186	C	T	4.97564e-09	Hypertension-Asthma
rs11576558	1	212233950	G	A	2.28346e-08	Hypertension-Asthma
rs11576686	1	106023978	A	C	2.72258e-08	Hypertension-Asthma
rs11577552	1	30533006	G	A	3.91499e-09	Hypertension-Asthma
rs115812914	1	212063694	A	G	1.26042e-12	Hypertension-Asthma
rs11586611	1	189355516	C	G	1.48821e-09	Hypertension-Asthma
rs11587932	1	81025522	T	A	4.692e-08	Hypertension-Asthma
rs11590596	1	208757159	C	T	5.52216e-09	Hypertension-Asthma
rs115954909	3	75318848	G	A	1.03786e-08	Hypertension-Asthma
rs115986005	3	158915051	T	C	8.16178e-10	Hypertension-Asthma
rs116049219	2	24351538	G	A	1.93946e-08	Hypertension-Asthma
rs116264291	1	29482654	G	A	1.34659e-08	Hypertension-Asthma
rs116346381	2	61939264	G	A	1.64718e-08	Hypertension-Asthma
rs116357547	3	27725548	C	A	1.71419e-08	Hypertension-Asthma
rs116368116	5	109321078	T	A	1.12051e-08	Hypertension-Asthma
rs116474542	2	139853135	T	C	3.43038e-10	Hypertension-Asthma
rs116475795	2	24348033	G	A	2.07496e-09	Hypertension-Asthma
rs116476717	4	78455567	C	T	4.95386e-08	Hypertension-Asthma
rs116517533	1	78438230	C	A	2.29553e-08	Hypertension-Asthma
rs116571000	5	1552748	G	A	6.06523e-09	Hypertension-Asthma
rs116643945	1	80941427	G	A	4.81569e-08	Hypertension-Asthma
rs116651280	1	28608628	G	A	1.0344e-08	Hypertension-Asthma
rs116717246	4	101635964	T	C	1.09545e-08	Hypertension-Asthma
rs116725592	2	21502845	G	C	1.66536e-09	Hypertension-Asthma
rs11674751	2	202939336	C	T	6.86573e-09	Hypertension-Asthma
rs11678492	2	50708799	G	C	2.41479e-09	Hypertension-Asthma
rs11717009	3	63483403	T	C	4.23851e-08	Hypertension-Asthma
rs117217397	7	13047084	G	A	1.64891e-08	Hypertension-Asthma
rs11729316	4	86161576	G	C	2.43723e-08	Hypertension-Asthma
rs11730187	4	86167616	G	C	2.61721e-08	Hypertension-Asthma
rs11744182	5	10861646	T	A	4.04203e-11	Hypertension-Asthma
rs11750138	5	89301129	T	C	4.0045e-09	Hypertension-Asthma
rs11809929	1	7403020	C	T	4.0312e-08	Hypertension-Asthma
rs118110424	7	111396399	C	T	4.02635e-08	Hypertension-Asthma
rs118188476	7	69283713	A	G	2.85552e-08	Hypertension-Asthma
rs11900732	2	63589591	C	T	3.49006e-10	Hypertension-Asthma
rs11923334	3	132250950	G	A	4.80506e-09	Hypertension-Asthma
rs11930379	4	141849935	C	T	5.51713e-09	Hypertension-Asthma
rs11952416	5	97320168	A	G	2.44021e-08	Hypertension-Asthma
rs11954708	5	53338308	C	T	1.17247e-08	Hypertension-Asthma
rs11959890	5	56939184	A	G	1.56267e-08	Hypertension-Asthma
rs12024416	1	106156618	A	G	1.90877e-08	Hypertension-Asthma
rs12038793	1	247624262	A	G	2.9539e-08	Hypertension-Asthma
rs12062733	1	109511563	G	A	3.32873e-08	Hypertension-Asthma
rs12074961	1	32008966	G	A	2.57749e-10	Hypertension-Asthma
rs12126570	1	195929779	G	C	1.88e-08	Hypertension-Asthma
rs12142789	1	107195157	T	A	1.33609e-08	Hypertension-Asthma
rs12214680	6	163725844	G	A	3.53984e-08	Hypertension-Asthma
rs12405826	1	79407541	T	C	2.65222e-08	Hypertension-Asthma
rs12471416	2	217791679	A	G	6.46091e-09	Hypertension-Asthma
rs12476502	2	172086675	C	A	5.27938e-09	Hypertension-Asthma
rs12476775	2	9862534	A	G	1.35481e-08	Hypertension-Asthma
rs12496848	3	5363011	C	T	4.68755e-09	Hypertension-Asthma
rs12611555	2	195791620	A	G	3.51516e-08	Hypertension-Asthma
rs12615661	2	20765727	C	T	4.80639e-09	Hypertension-Asthma
rs12631996	3	161369401	C	A	6.26605e-10	Hypertension-Asthma
rs12638353	3	139812093	A	G	2.32495e-08	Hypertension-Asthma
rs12695370	3	118261582	A	G	1.13146e-08	Hypertension-Asthma
rs12699042	7	70975050	C	A	2.60193e-08	Hypertension-Asthma
rs12732582	1	218141358	A	C	1.87499e-08	Hypertension-Asthma
rs12745395	1	6029937	G	A	4.36643e-09	Hypertension-Asthma
rs12748695	1	102000069	C	A	2.4438e-08	Hypertension-Asthma
rs1291304	3	21907984	C	T	4.05388e-09	Hypertension-Asthma
rs13011717	2	4940362	G	T	9.15979e-10	Hypertension-Asthma
rs13028595	2	32921564	T	C	2.38176e-08	Hypertension-Asthma
rs13065877	3	1806232	A	T	1.56e-08	Hypertension-Asthma
rs13085558	3	119513215	T	C	3.014e-08	Hypertension-Asthma
rs13101760	4	141229826	G	C	1.67961e-08	Hypertension-Asthma
rs13104117	4	170851691	T	C	9.50248e-09	Hypertension-Asthma
rs13124363	4	143875644	T	C	3.03056e-09	Hypertension-Asthma
rs13143269	4	117410693	A	G	2.68054e-09	Hypertension-Asthma
rs13150783	4	48034488	T	C	3.80792e-08	Hypertension-Asthma
rs13161132	5	158717068	A	C	3.56288e-08	Hypertension-Asthma
rs13162813	5	173953424	C	T	8.50994e-11	Hypertension-Asthma
rs13192511	6	117778381	C	T	3.94647e-08	Hypertension-Asthma
rs13230671	7	153144983	A	G	4.44302e-09	Hypertension-Asthma
rs1328228	1	100402618	A	G	1.84979e-09	Hypertension-Asthma
rs13308709	7	6569402	G	A	4.44286e-08	Hypertension-Asthma
rs1336890	1	189321098	T	C	2.6041e-09	Hypertension-Asthma
rs13386459	2	220299018	T	C	3.27724e-08	Hypertension-Asthma
rs13390020	2	118318731	T	C	4.33046e-08	Hypertension-Asthma
rs13391697	2	205085492	T	C	9.22097e-10	Hypertension-Asthma
rs13398839	2	52619712	T	C	1.6228e-08	Hypertension-Asthma
rs1349801	3	61461846	G	A	2.66366e-08	Hypertension-Asthma
rs1349802	3	61364733	A	G	3.57579e-08	Hypertension-Asthma
rs1366841	2	185846132	C	T	8.27326e-09	Hypertension-Asthma
rs138039420	2	142974201	T	A	4.61747e-09	Hypertension-Asthma
rs138812668	6	112043087	G	T	3.5848e-08	Hypertension-Asthma
rs138988130	2	59320570	C	G	2.42217e-09	Hypertension-Asthma
rs139144103	2	21030983	A	G	9.48663e-09	Hypertension-Asthma
rs139157296	3	66894023	A	T	3.08584e-08	Hypertension-Asthma
rs139232419	4	81572717	C	T	1.63011e-10	Hypertension-Asthma
rs139268783	7	126951661	T	C	3.19865e-09	Hypertension-Asthma
rs139908675	2	193939755	A	G	2.70131e-08	Hypertension-Asthma
rs140186560	3	99757701	G	A	1.54144e-08	Hypertension-Asthma
rs140201581	2	241390828	G	A	4.09064e-08	Hypertension-Asthma
rs140299151	2	206896050	A	C	2.80801e-08	Hypertension-Asthma
rs140481074	4	67769903	G	A	4.51264e-08	Hypertension-Asthma
rs140723181	3	133788409	G	A	2.65169e-08	Hypertension-Asthma
rs141501512	1	63729229	C	T	2.68326e-08	Hypertension-Asthma
rs1415267	1	162011054	T	C	2.47981e-08	Hypertension-Asthma
rs141569893	6	148348419	C	T	2.04442e-09	Hypertension-Asthma
rs142009637	1	168289621	T	G	5.69315e-09	Hypertension-Asthma
rs142109755	3	101219090	A	C	4.55496e-09	Hypertension-Asthma
rs142312387	7	25014762	C	A	2.252e-08	Hypertension-Asthma
rs142326857	3	27593264	A	G	6.95388e-09	Hypertension-Asthma
rs142339609	5	62641758	C	T	1.09227e-08	Hypertension-Asthma
rs142394881	6	109580824	A	G	4.67611e-08	Hypertension-Asthma
rs142451025	4	134606188	T	G	5.91099e-09	Hypertension-Asthma
rs142545900	1	218360340	G	A	3.08739e-08	Hypertension-Asthma
rs142731698	6	168148525	C	T	4.54738e-08	Hypertension-Asthma
rs142773690	6	169087116	A	G	2.72884e-08	Hypertension-Asthma
rs142812024	3	99751239	T	C	8.48541e-09	Hypertension-Asthma
rs1429137	4	148282109	C	T	1.0095e-09	Hypertension-Asthma
rs142962821	2	168029045	A	G	1.29533e-08	Hypertension-Asthma
rs142998083	2	52644871	G	A	1.36717e-08	Hypertension-Asthma
rs143113755	5	11816188	G	C	9.66881e-09	Hypertension-Asthma
rs1435199	5	105478491	C	A	1.42079e-08	Hypertension-Asthma
rs143563045	6	1722953	A	T	4.01187e-08	Hypertension-Asthma
rs143582581	1	233571969	C	G	8.02809e-09	Hypertension-Asthma
rs1436776	1	216235074	C	T	6.5661e-09	Hypertension-Asthma
rs1439061	2	81825430	G	A	2.44948e-09	Hypertension-Asthma
rs144041359	6	149647803	C	G	1.05795e-10	Hypertension-Asthma
rs144126697	3	61439546	G	A	5.10086e-10	Hypertension-Asthma
rs144143490	7	140337193	G	A	1.07171e-08	Hypertension-Asthma
rs144453545	4	42122289	T	C	1.18755e-08	Hypertension-Asthma
rs144559405	2	139060538	T	C	6.60948e-09	Hypertension-Asthma
rs144576179	7	19806317	C	A	1.20068e-08	Hypertension-Asthma
rs144855417	2	173776155	G	A	3.75619e-09	Hypertension-Asthma
rs145034331	3	26190991	G	A	4.76806e-08	Hypertension-Asthma
rs145194082	6	35753234	G	C	1.91292e-10	Hypertension-Asthma
rs145430443	2	208167858	T	C	6.79778e-09	Hypertension-Asthma
rs145752868	1	221129611	G	A	4.84787e-08	Hypertension-Asthma
rs145864845	2	38451264	T	C	1.51959e-08	Hypertension-Asthma
rs145942856	3	99724512	C	G	1.67304e-08	Hypertension-Asthma
rs146118312	2	66327545	A	G	4.67923e-08	Hypertension-Asthma
rs146692446	3	128453038	C	T	2.91291e-08	Hypertension-Asthma
rs146934412	5	127889171	C	T	1.39507e-09	Hypertension-Asthma
rs146948846	5	65235211	G	A	7.86156e-09	Hypertension-Asthma
rs1473805	3	38577679	A	G	1.40626e-08	Hypertension-Asthma
rs147471990	1	211333812	G	T	3.77552e-08	Hypertension-Asthma
rs147658268	7	127061636	A	G	1.66048e-10	Hypertension-Asthma
rs1482155	1	99307367	T	C	7.39312e-09	Hypertension-Asthma
rs1486496	4	61836633	C	A	9.63285e-09	Hypertension-Asthma
rs148654236	7	149092340	C	T	2.67202e-10	Hypertension-Asthma
rs149085570	3	4355674	C	G	4.49301e-08	Hypertension-Asthma
rs149174406	6	121622278	C	T	4.52774e-08	Hypertension-Asthma
rs149472792	7	39570698	G	A	2.32642e-08	Hypertension-Asthma
rs149928150	2	70610878	T	C	1.47868e-08	Hypertension-Asthma
rs150108767	5	536621	C	T	2.24053e-09	Hypertension-Asthma
rs150140406	6	135045228	A	G	6.39713e-09	Hypertension-Asthma
rs150257998	3	128496808	C	T	4.11112e-08	Hypertension-Asthma
rs150659996	4	32444449	A	G	2.11308e-08	Hypertension-Asthma
rs150902752	1	8029881	G	A	6.31381e-09	Hypertension-Asthma
rs1522393	3	157028417	C	T	4.65545e-08	Hypertension-Asthma
rs1531713	4	158715453	A	G	8.46418e-10	Hypertension-Asthma
rs154950	5	64864224	G	A	5.70743e-09	Hypertension-Asthma
rs1557802	5	130049981	C	T	1.90779e-08	Hypertension-Asthma
rs156928	7	132172781	A	G	3.88015e-08	Hypertension-Asthma
rs1579426	5	115334832	C	G	2.97254e-09	Hypertension-Asthma
rs1580410	4	127075096	C	T	1.26118e-09	Hypertension-Asthma
rs1580603	4	19355861	C	T	2.60038e-08	Hypertension-Asthma
rs1587284	4	46111839	C	T	2.82063e-09	Hypertension-Asthma
rs16872229	4	22009677	C	T	7.73835e-09	Hypertension-Asthma
rs16881215	4	28953317	G	A	3.64588e-08	Hypertension-Asthma
rs16901370	5	11177291	A	G	3.29919e-09	Hypertension-Asthma
rs17009286	4	85723745	T	A	1.61189e-08	Hypertension-Asthma
rs17047040	1	218112377	C	G	4.27622e-09	Hypertension-Asthma
rs17047046	1	218112622	G	A	3.14437e-08	Hypertension-Asthma
rs17052463	5	179051456	C	T	4.68171e-08	Hypertension-Asthma
rs17109248	1	83285701	A	C	4.25188e-08	Hypertension-Asthma
rs17119826	1	99635057	C	T	6.8426e-09	Hypertension-Asthma
rs17158739	7	111336363	T	A	3.54341e-10	Hypertension-Asthma
rs17160040	7	77610528	T	C	1.3791e-08	Hypertension-Asthma
rs17165078	7	11759701	G	T	9.92509e-10	Hypertension-Asthma
rs17257455	1	117890529	A	G	2.30992e-09	Hypertension-Asthma
rs17261321	2	80197843	G	T	7.82499e-10	Hypertension-Asthma
rs172741	5	96526576	G	A	2.0224e-08	Hypertension-Asthma
rs17371557	6	145546087	A	G	6.01558e-09	Hypertension-Asthma
rs17465210	2	111615987	C	G	1.46479e-08	Hypertension-Asthma
rs17491869	6	25531925	T	C	6.92441e-09	Hypertension-Asthma
rs17612827	1	237272274	T	C	1.61036e-08	Hypertension-Asthma
rs17624982	4	24860103	T	C	9.67602e-09	Hypertension-Asthma
rs17750	1	65898873	G	C	5.80821e-09	Hypertension-Asthma
rs17772087	6	152847546	C	G	9.28258e-09	Hypertension-Asthma
rs1816204	4	175413644	A	G	3.76051e-08	Hypertension-Asthma
rs182175993	3	16058584	G	A	2.63544e-08	Hypertension-Asthma
rs182675248	5	123493300	G	A	7.99e-09	Hypertension-Asthma
rs183383842	3	54509591	G	C	4.91717e-09	Hypertension-Asthma
rs183450537	2	39708110	G	T	4.7657e-08	Hypertension-Asthma
rs183537045	6	5601512	T	C	1.40154e-08	Hypertension-Asthma
rs184062011	5	74932135	G	A	6.42294e-09	Hypertension-Asthma
rs184160369	5	53040459	T	C	5.46562e-09	Hypertension-Asthma
rs184358541	1	41701204	C	T	2.15497e-08	Hypertension-Asthma
rs185252147	2	164539689	G	A	3.26543e-09	Hypertension-Asthma
rs1852581	7	94796542	G	A	8.46036e-10	Hypertension-Asthma
rs186239933	1	152260540	A	G	1.80236e-10	Hypertension-Asthma
rs187597646	1	20531479	G	A	1.98362e-09	Hypertension-Asthma
rs187791550	3	77596742	A	C	6.08975e-09	Hypertension-Asthma
rs187876067	3	170169966	A	G	5.26176e-09	Hypertension-Asthma
rs1879808	3	150367821	T	A	1.7273e-08	Hypertension-Asthma
rs189679800	3	20836573	A	G	2.53537e-08	Hypertension-Asthma
rs1901955	5	99186806	C	A	3.13228e-09	Hypertension-Asthma
rs190240517	5	15098185	C	A	1.16677e-09	Hypertension-Asthma
rs1910480	1	161753917	G	C	4.93427e-09	Hypertension-Asthma
rs191392482	6	82168783	G	A	6.91492e-09	Hypertension-Asthma
rs192059189	7	18393679	G	T	1.92264e-08	Hypertension-Asthma
rs192670868	1	57397932	C	A	4.16503e-08	Hypertension-Asthma
rs1970592	6	127153592	G	A	1.95394e-08	Hypertension-Asthma
rs1973358	7	154134906	T	C	4.87372e-12	Hypertension-Asthma
rs1991106	2	86316174	T	C	2.63623e-08	Hypertension-Asthma
rs199547101	7	672520	C	A	3.34628e-08	Hypertension-Asthma
rs2011474	7	70327014	G	C	1.84838e-08	Hypertension-Asthma
rs2011622	4	57567596	T	C	9.14152e-10	Hypertension-Asthma
rs2034130	3	59368426	T	G	1.92239e-08	Hypertension-Asthma
rs2034130	3	59368426	T	C	1.92239e-08	Hypertension-Asthma
rs2047543	1	56059913	T	G	4.56425e-08	Hypertension-Asthma
rs2084384	3	196553787	G	A	5.59249e-09	Hypertension-Asthma
rs2107284	7	96065364	G	A	4.18214e-09	Hypertension-Asthma
rs2130523	1	171571638	G	T	1.2834e-08	Hypertension-Asthma
rs2135834	3	96406839	A	G	2.63722e-08	Hypertension-Asthma
rs215428	4	23451900	G	A	3.23743e-08	Hypertension-Asthma
rs2158052	7	97189811	T	C	5.99086e-09	Hypertension-Asthma
rs2163773	5	145793751	G	A	8.84558e-09	Hypertension-Asthma
rs2166491	2	158099362	T	C	3.00091e-09	Hypertension-Asthma
rs2177483	2	36120755	T	C	6.57748e-09	Hypertension-Asthma
rs2191459	7	123822613	C	T	3.3616e-09	Hypertension-Asthma
rs2201277	7	53079014	G	A	1.18283e-08	Hypertension-Asthma
rs2235768	1	207993339	G	C	3.56852e-08	Hypertension-Asthma
rs2331558	4	69660187	T	C	3.06663e-09	Hypertension-Asthma
rs2364683	1	112023770	A	G	6.27061e-09	Hypertension-Asthma
rs2381186	4	38581964	A	G	9.71875e-09	Hypertension-Asthma
rs2381907	2	146976961	G	A	1.05756e-08	Hypertension-Asthma
rs2449282	1	225197521	A	C	1.12815e-08	Hypertension-Asthma
rs2449713	1	12184750	G	A	6.22997e-10	Hypertension-Asthma
rs2473308	1	22346416	A	G	3.42076e-10	Hypertension-Asthma
rs2523232	7	109633723	G	T	1.11923e-10	Hypertension-Asthma
rs2530403	7	157445639	C	T	1.14311e-08	Hypertension-Asthma
rs2530404	7	157445995	A	G	3.45734e-08	Hypertension-Asthma
rs2548975	5	133411100	C	T	1.90107e-10	Hypertension-Asthma
rs261247	5	64862202	T	C	2.83578e-09	Hypertension-Asthma
rs2649824	3	191704994	T	G	2.17565e-09	Hypertension-Asthma
rs2668549	4	54514353	T	A	6.40252e-09	Hypertension-Asthma
rs2689158	1	238907046	A	G	5.33979e-10	Hypertension-Asthma
rs2692376	7	144624242	A	G	1.44433e-08	Hypertension-Asthma
rs2765365	6	6982591	T	C	3.38211e-10	Hypertension-Asthma
rs28446845	4	99259154	G	A	4.81971e-08	Hypertension-Asthma
rs28534402	5	116367695	C	T	2.72558e-08	Hypertension-Asthma
rs28736605	7	26123025	C	G	9.94509e-09	Hypertension-Asthma
rs28783812	6	137502364	A	G	1.09495e-08	Hypertension-Asthma
rs28840073	2	216118202	A	T	1.67284e-08	Hypertension-Asthma
rs2985762	1	39064317	C	T	1.5388e-09	Hypertension-Asthma
rs3132440	3	38395562	T	C	2.35968e-08	Hypertension-Asthma
rs313945	4	113975170	A	G	3.53533e-09	Hypertension-Asthma
rs32414	5	167370930	C	T	4.64356e-09	Hypertension-Asthma
rs325749	3	151840637	A	T	8.58335e-10	Hypertension-Asthma
rs330624	2	150912703	A	G	3.54399e-08	Hypertension-Asthma
rs337374	5	176890416	G	A	3.76055e-10	Hypertension-Asthma
rs340692	5	8418912	C	A	2.36443e-10	Hypertension-Asthma
rs34406784	4	66092663	C	T	4.1938e-08	Hypertension-Asthma
rs34502841	3	182153199	G	C	1.00541e-08	Hypertension-Asthma
rs34994651	4	8228943	G	A	1.21089e-09	Hypertension-Asthma
rs35090927	5	56653982	G	A	3.45134e-09	Hypertension-Asthma
rs35261241	7	21141076	G	C	1.11136e-08	Hypertension-Asthma
rs35389968	3	194652328	T	C	4.06449e-09	Hypertension-Asthma
rs35535737	3	128383406	G	A	1.2804e-09	Hypertension-Asthma
rs35629273	7	36233743	G	C	2.36515e-14	Hypertension-Asthma
rs35665064	2	173459088	G	T	2.22668e-08	Hypertension-Asthma
rs35870385	4	71468249	A	T	4.91214e-08	Hypertension-Asthma
rs36017812	5	127895047	A	G	2.73155e-08	Hypertension-Asthma
rs3770984	2	207481943	T	C	1.28572e-08	Hypertension-Asthma
rs3793267	7	29463171	T	A	1.23098e-08	Hypertension-Asthma
rs3798313	6	167433729	C	T	6.06147e-09	Hypertension-Asthma
rs3807727	7	77744144	G	A	8.9081e-09	Hypertension-Asthma
rs3816531	3	47047562	T	C	3.54782e-08	Hypertension-Asthma
rs3846382	4	19609939	T	C	4.17546e-08	Hypertension-Asthma
rs3849748	5	96218877	G	T	1.4215e-08	Hypertension-Asthma
rs4000688	4	129360999	T	C	2.1203e-08	Hypertension-Asthma
rs4234976	4	165688857	C	T	9.84938e-09	Hypertension-Asthma
rs4240408	5	127960937	G	C	3.90488e-08	Hypertension-Asthma
rs4327416	3	22551540	T	G	9.79805e-09	Hypertension-Asthma
rs4336503	7	24354172	T	C	2.32091e-08	Hypertension-Asthma
rs4362755	3	106134740	C	A	3.18041e-08	Hypertension-Asthma
rs4374751	5	114248227	C	T	2.4718e-08	Hypertension-Asthma
rs4376180	4	61657989	C	A	8.94689e-10	Hypertension-Asthma
rs4413189	2	178692694	T	C	4.0243e-08	Hypertension-Asthma
rs4459968	4	175863577	G	A	2.91048e-10	Hypertension-Asthma
rs4509560	1	193878965	C	T	2.40356e-09	Hypertension-Asthma
rs4532307	4	190186672	A	G	2.48969e-08	Hypertension-Asthma
rs4558955	5	27450995	A	G	2.95498e-08	Hypertension-Asthma
rs4574441	4	168723267	G	A	7.66837e-10	Hypertension-Asthma
rs4593236	5	7339166	T	C	7.57036e-10	Hypertension-Asthma
rs460262	5	64863832	T	G	9.27419e-10	Hypertension-Asthma
rs4607103	3	64711904	C	T	1.31593e-08	Hypertension-Asthma
rs4629377	3	121536106	G	C	8.38674e-09	Hypertension-Asthma
rs4662417	2	142917538	G	C	2.20162e-08	Hypertension-Asthma
rs4670256	2	33360556	G	A	2.20407e-08	Hypertension-Asthma
rs467362	5	64863688	T	C	9.27419e-10	Hypertension-Asthma
rs4693230	4	90366237	A	G	5.19168e-09	Hypertension-Asthma
rs4693321	4	94371146	G	A	1.48539e-10	Hypertension-Asthma
rs4836450	5	128519422	G	T	5.68127e-09	Hypertension-Asthma
rs4846216	1	10447792	T	A	3.03665e-08	Hypertension-Asthma
rs4846921	1	230304352	G	A	3.28137e-08	Hypertension-Asthma
rs4852995	2	69983663	G	C	1.20989e-08	Hypertension-Asthma
rs508983	6	23645292	C	T	5.03262e-10	Hypertension-Asthma
rs521758	1	5319728	C	A	1.3451e-08	Hypertension-Asthma
rs533249	4	58606496	A	T	2.48366e-08	Hypertension-Asthma
rs540564	5	80403392	G	A	3.82292e-08	Hypertension-Asthma
rs542339	1	35838048	G	C	4.15719e-08	Hypertension-Asthma
rs547922835	2	62077393	T	C	3.61784e-08	Hypertension-Asthma
rs553712945	7	145764144	T	C	1.80451e-08	Hypertension-Asthma
rs55648722	7	34531353	A	G	1.79956e-08	Hypertension-Asthma
rs55688173	4	180598480	C	A	4.26971e-08	Hypertension-Asthma
rs55736515	2	56277980	G	A	3.02916e-08	Hypertension-Asthma
rs55783684	3	410884	C	T	3.24137e-08	Hypertension-Asthma
rs55831744	7	68405808	G	A	4.40689e-08	Hypertension-Asthma
rs55877836	3	175059929	G	A	1.85062e-08	Hypertension-Asthma
rs55885219	3	78428209	C	G	1.20174e-08	Hypertension-Asthma
rs55926125	2	225236188	T	C	3.70815e-08	Hypertension-Asthma
rs55946380	2	268293	A	G	3.92932e-08	Hypertension-Asthma
rs55972315	7	112704383	T	C	2.9792e-08	Hypertension-Asthma
rs560229	1	238725762	A	G	7.54842e-10	Hypertension-Asthma
rs56054019	5	152621984	G	A	1.83769e-08	Hypertension-Asthma
rs56146319	7	53578496	G	A	4.0432e-09	Hypertension-Asthma
rs56360275	3	87607117	A	G	1.0559e-08	Hypertension-Asthma
rs56383798	3	16121015	A	G	2.83073e-08	Hypertension-Asthma
rs57077546	5	1818980	T	G	3.242e-09	Hypertension-Asthma
rs57106834	7	32742442	T	C	1.41453e-08	Hypertension-Asthma
rs57232020	5	103692300	G	A	6.29683e-09	Hypertension-Asthma
rs57733069	5	6462244	C	T	3.81782e-10	Hypertension-Asthma
rs58245768	4	71104686	G	A	1.78299e-09	Hypertension-Asthma
rs58566841	7	68503526	C	A	2.52386e-08	Hypertension-Asthma
rs58708412	1	185694918	G	A	1.14643e-08	Hypertension-Asthma
rs59043552	4	101165770	A	C	3.29289e-09	Hypertension-Asthma
rs59049410	1	13848032	G	A	4.01792e-09	Hypertension-Asthma
rs59162539	6	34717783	T	G	7.33457e-09	Hypertension-Asthma
rs59520648	4	172098579	G	A	3.18724e-08	Hypertension-Asthma
rs59576416	2	236060677	A	T	3.57743e-10	Hypertension-Asthma
rs59730210	4	139710429	G	A	3.8101e-09	Hypertension-Asthma
rs60064214	2	230200502	A	G	1.60928e-08	Hypertension-Asthma
rs60181324	6	156526014	G	A	5.13511e-09	Hypertension-Asthma
rs60361159	2	168042768	G	A	2.12871e-08	Hypertension-Asthma
rs60674758	1	39603729	G	A	4.76785e-10	Hypertension-Asthma
rs60803164	2	142122595	A	C	3.53283e-08	Hypertension-Asthma
rs60837162	7	120466480	T	C	1.38865e-08	Hypertension-Asthma
rs61292940	1	53331870	A	G	3.42776e-09	Hypertension-Asthma
rs61407897	5	6151135	G	A	3.50223e-08	Hypertension-Asthma
rs61611734	6	102648484	C	G	4.93615e-09	Hypertension-Asthma
rs61764861	1	4934325	T	C	1.52847e-08	Hypertension-Asthma
rs61788521	1	116658035	C	A	2.21998e-09	Hypertension-Asthma
rs61815336	1	105103138	A	G	1.58399e-08	Hypertension-Asthma
rs61839435	1	246194614	G	A	2.07971e-08	Hypertension-Asthma
rs61840076	1	223265809	C	T	3.82263e-08	Hypertension-Asthma
rs62164372	2	78252963	T	G	5.0575e-09	Hypertension-Asthma
rs62255934	3	56451148	A	G	3.94384e-08	Hypertension-Asthma
rs62261667	3	85681742	A	G	5.42148e-09	Hypertension-Asthma
rs62309619	4	130321567	G	A	1.21834e-08	Hypertension-Asthma
rs62370318	5	117610645	C	T	4.27648e-09	Hypertension-Asthma
rs62379822	5	120091229	T	C	3.63764e-08	Hypertension-Asthma
rs62383447	5	153224916	G	A	4.49233e-09	Hypertension-Asthma
rs62410663	6	73481293	G	T	1.50172e-10	Hypertension-Asthma
rs62440424	7	16843500	A	C	3.50439e-08	Hypertension-Asthma
rs62441511	6	165270234	C	T	1.23081e-09	Hypertension-Asthma
rs6435300	2	206511008	C	T	1.8964e-09	Hypertension-Asthma
rs6438989	3	125953969	C	T	1.47879e-08	Hypertension-Asthma
rs6535219	4	138380307	T	C	1.88259e-08	Hypertension-Asthma
rs6553116	4	188879997	G	A	9.05351e-09	Hypertension-Asthma
rs6661502	1	85602607	A	G	6.79105e-09	Hypertension-Asthma
rs6670802	1	4768431	G	A	3.09559e-09	Hypertension-Asthma
rs66716637	1	158026348	C	T	2.37959e-08	Hypertension-Asthma
rs6676878	1	193161959	A	G	2.35479e-08	Hypertension-Asthma
rs6678030	1	181119451	T	C	4.64734e-08	Hypertension-Asthma
rs66905077	7	16965642	T	G	3.21531e-09	Hypertension-Asthma
rs66918856	7	150569325	T	C	2.86295e-08	Hypertension-Asthma
rs669571	5	64862812	A	G	6.62118e-09	Hypertension-Asthma
rs6696992	1	56855814	G	A	3.97427e-08	Hypertension-Asthma
rs67039186	2	125795436	C	A	6.44102e-09	Hypertension-Asthma
rs6709367	2	209657239	G	A	2.14239e-08	Hypertension-Asthma
rs67210740	4	187851125	A	C	2.04765e-08	Hypertension-Asthma
rs67398881	2	185422672	T	G	2.25729e-08	Hypertension-Asthma
rs6744394	2	108553757	C	T	3.9907e-08	Hypertension-Asthma
rs67497452	7	32719365	A	C	3.81717e-08	Hypertension-Asthma
rs6751777	2	168042132	A	T	2.12871e-08	Hypertension-Asthma
rs6760628	2	193355249	C	T	1.14138e-08	Hypertension-Asthma
rs67876703	5	84573197	G	T	4.65185e-09	Hypertension-Asthma
rs6817208	4	72325845	A	C	3.28136e-08	Hypertension-Asthma
rs6825842	4	24618440	A	G	1.6282e-08	Hypertension-Asthma
rs6825946	4	130876818	T	C	3.44991e-10	Hypertension-Asthma
rs6826609	4	100662146	A	T	9.58066e-09	Hypertension-Asthma
rs6831455	4	71111716	G	A	1.83641e-08	Hypertension-Asthma
rs6840588	4	41814293	T	C	6.03925e-09	Hypertension-Asthma
rs6853079	4	99443611	A	T	4.9115e-11	Hypertension-Asthma
rs6862054	5	120205585	A	C	5.14604e-11	Hypertension-Asthma
rs6874792	5	160443636	G	C	1.28617e-08	Hypertension-Asthma
rs6877971	5	72450709	C	T	2.38921e-08	Hypertension-Asthma
rs6893265	5	72473899	A	G	1.77163e-09	Hypertension-Asthma
rs6895386	5	27803499	T	C	1.36072e-08	Hypertension-Asthma
rs6905031	6	54206888	C	T	1.08567e-09	Hypertension-Asthma
rs6921658	6	158148636	C	T	4.35832e-08	Hypertension-Asthma
rs6924715	6	14158169	G	A	4.27054e-09	Hypertension-Asthma
rs6929008	6	83738744	T	C	1.67017e-09	Hypertension-Asthma
rs6934463	6	127180873	T	C	3.17384e-08	Hypertension-Asthma
rs6943377	7	51305600	T	G	1.47017e-08	Hypertension-Asthma
rs6947420	7	94850268	A	C	5.221e-10	Hypertension-Asthma
rs6962151	7	100028484	T	C	9.38698e-12	Hypertension-Asthma
rs6979142	7	93006140	G	A	3.86337e-09	Hypertension-Asthma
rs705935	6	158811727	C	T	1.73199e-08	Hypertension-Asthma
rs71301870	3	54199815	A	T	4.77052e-08	Hypertension-Asthma
rs71413702	2	151493786	A	C	1.62163e-10	Hypertension-Asthma
rs71428966	2	167957611	G	A	3.58629e-08	Hypertension-Asthma
rs71574707	7	122244062	A	G	1.12823e-08	Hypertension-Asthma
rs724692	2	122998240	C	T	9.64408e-11	Hypertension-Asthma
rs72561694	6	148538637	G	A	3.45651e-08	Hypertension-Asthma
rs72622391	3	116685425	C	T	3.59089e-08	Hypertension-Asthma
rs72646118	1	86969590	G	T	3.08985e-08	Hypertension-Asthma
rs72667727	4	87857522	A	G	3.20042e-09	Hypertension-Asthma
rs72720246	1	95504596	A	G	2.53453e-08	Hypertension-Asthma
rs72734913	1	192422496	T	C	3.71093e-08	Hypertension-Asthma
rs72753229	5	59260128	T	G	3.15471e-08	Hypertension-Asthma
rs72762416	5	64799215	G	A	2.28828e-08	Hypertension-Asthma
rs72801198	2	56454353	A	G	3.25666e-10	Hypertension-Asthma
rs72929333	3	67655099	C	T	6.74166e-14	Hypertension-Asthma
rs72967895	6	54997909	G	A	3.21932e-08	Hypertension-Asthma
rs73021022	6	164228734	T	C	8.66293e-09	Hypertension-Asthma
rs73023564	3	171892372	T	G	2.75272e-09	Hypertension-Asthma
rs73027817	2	168040101	A	T	2.12871e-08	Hypertension-Asthma
rs73027825	2	168042412	A	T	2.12871e-08	Hypertension-Asthma
rs73032312	7	2121311	C	T	1.67932e-08	Hypertension-Asthma
rs73032337	7	2126540	G	A	3.22377e-08	Hypertension-Asthma
rs73032339	7	2126657	G	C	1.15817e-08	Hypertension-Asthma
rs73036840	3	16150483	A	T	1.23949e-08	Hypertension-Asthma
rs73044363	1	182880588	A	G	2.43379e-09	Hypertension-Asthma
rs73044855	3	13717668	T	A	4.55938e-08	Hypertension-Asthma
rs73081147	2	220200284	T	C	1.74019e-08	Hypertension-Asthma
rs73091112	7	24386575	C	T	9.61985e-11	Hypertension-Asthma
rs73091885	3	66786073	T	C	4.62556e-08	Hypertension-Asthma
rs73099898	7	52304573	G	A	1.38812e-08	Hypertension-Asthma
rs73107846	7	46131143	T	C	5.7218e-13	Hypertension-Asthma
rs73191668	7	107486973	T	C	3.20215e-08	Hypertension-Asthma
rs73198874	3	128538514	A	T	9.69503e-09	Hypertension-Asthma
rs73243322	4	38206518	G	A	3.19834e-08	Hypertension-Asthma
rs732744	5	50293834	T	C	3.37169e-09	Hypertension-Asthma
rs73807323	4	28598774	T	C	2.70066e-09	Hypertension-Asthma
rs7385760	7	154388429	T	C	2.47804e-08	Hypertension-Asthma
rs73994352	2	221308508	C	T	6.53533e-09	Hypertension-Asthma
rs74419666	2	52598994	C	A	1.48995e-08	Hypertension-Asthma
rs74477258	2	28756715	T	G	1.94445e-10	Hypertension-Asthma
rs7447866	5	28754919	C	T	2.54712e-08	Hypertension-Asthma
rs74487544	7	7876047	G	C	1.10165e-09	Hypertension-Asthma
rs74579944	1	167152868	G	A	1.87471e-11	Hypertension-Asthma
rs74626550	6	89449607	A	G	1.13448e-08	Hypertension-Asthma
rs7464148	8	779511	T	C	2.6826e-09	Hypertension-Asthma
rs74933895	5	120204202	G	C	1.36044e-09	Hypertension-Asthma
rs75046416	6	119018032	C	T	4.68584e-08	Hypertension-Asthma
rs75108117	6	106466906	C	T	3.82686e-09	Hypertension-Asthma
rs752587	7	3710751	T	C	2.84656e-08	Hypertension-Asthma
rs753562	3	64137371	A	G	4.98207e-08	Hypertension-Asthma
rs7541681	1	31944937	A	G	3.91915e-09	Hypertension-Asthma
rs75455993	4	4966438	T	C	2.4209e-08	Hypertension-Asthma
rs75595913	2	139853789	G	T	2.85665e-08	Hypertension-Asthma
rs7560640	2	140649973	C	T	3.98025e-08	Hypertension-Asthma
rs7566872	2	83596903	A	G	2.05149e-08	Hypertension-Asthma
rs75683908	4	58079265	G	A	4.27385e-08	Hypertension-Asthma
rs75691095	2	231182522	C	T	1.3409e-08	Hypertension-Asthma
rs75712386	3	155461457	C	T	4.65136e-08	Hypertension-Asthma
rs7577527	2	168042901	G	A	2.12871e-08	Hypertension-Asthma
rs75795200	7	123327163	T	C	1.58645e-08	Hypertension-Asthma
rs75977924	1	12414414	C	G	1.73166e-09	Hypertension-Asthma
rs7598478	2	232115887	C	T	2.19349e-08	Hypertension-Asthma
rs76051593	4	132617534	G	T	2.86362e-08	Hypertension-Asthma
rs7612715	3	27281146	C	T	1.36908e-08	Hypertension-Asthma
rs7617354	3	5985976	C	T	2.57445e-09	Hypertension-Asthma
rs76280513	1	226564074	C	T	1.47817e-09	Hypertension-Asthma
rs76332568	6	127182585	T	C	3.17384e-08	Hypertension-Asthma
rs76345309	3	36776283	T	C	1.25911e-08	Hypertension-Asthma
rs76384875	2	158345994	C	T	2.54948e-09	Hypertension-Asthma
rs76386676	4	172668574	T	C	6.40936e-09	Hypertension-Asthma
rs7644690	3	4943878	C	T	8.26552e-09	Hypertension-Asthma
rs76503183	6	97123214	G	T	2.22372e-08	Hypertension-Asthma
rs7651929	3	40566000	G	A	1.83692e-08	Hypertension-Asthma
rs76527350	6	159164389	G	C	1.29578e-08	Hypertension-Asthma
rs76570754	4	79084908	T	C	3.27301e-08	Hypertension-Asthma
rs76602398	3	190870236	T	C	1.94179e-08	Hypertension-Asthma
rs76642108	7	90842875	C	T	1.15469e-10	Hypertension-Asthma
rs76716028	2	86032392	C	A	1.98597e-09	Hypertension-Asthma
rs76726617	3	76188299	A	G	6.37396e-09	Hypertension-Asthma
rs7672929	4	158012316	G	A	1.1761e-08	Hypertension-Asthma
rs76754560	3	193272148	G	A	1.5396e-09	Hypertension-Asthma
rs7686002	4	155700846	G	A	8.24249e-09	Hypertension-Asthma
rs7689174	4	168587616	T	G	2.25111e-09	Hypertension-Asthma
rs76952291	3	103271135	G	A	1.61551e-08	Hypertension-Asthma
rs76952373	1	58522387	T	C	2.60273e-08	Hypertension-Asthma
rs7700110	4	114439894	G	A	4.27843e-08	Hypertension-Asthma
rs77017120	1	86154506	G	A	3.8256e-08	Hypertension-Asthma
rs7702444	5	86482318	T	C	3.29728e-08	Hypertension-Asthma
rs7703389	5	7952282	T	C	2.47141e-08	Hypertension-Asthma
rs77073950	2	76977836	C	T	3.61815e-09	Hypertension-Asthma
rs77112230	3	65567706	T	A	1.37293e-08	Hypertension-Asthma
rs7716771	5	36256564	G	A	3.11819e-08	Hypertension-Asthma
rs77172819	2	139853201	A	G	7.91884e-09	Hypertension-Asthma
rs7737457	5	126089834	T	C	1.32957e-09	Hypertension-Asthma
rs7765173	6	80035596	C	G	5.32405e-11	Hypertension-Asthma
rs7765396	6	127183797	G	A	2.90326e-08	Hypertension-Asthma
rs7768392	6	102394900	C	G	4.26504e-08	Hypertension-Asthma
rs77720805	3	142019465	A	C	1.73693e-09	Hypertension-Asthma
rs7774535	6	40360821	C	G	8.3639e-09	Hypertension-Asthma
rs77778072	3	103234911	G	A	1.94934e-11	Hypertension-Asthma
rs7780947	7	5395901	G	A	4.17436e-09	Hypertension-Asthma
rs7791773	7	103939325	A	T	6.63645e-10	Hypertension-Asthma
rs77934680	2	104276468	C	G	3.23859e-08	Hypertension-Asthma
rs78044280	3	113057312	G	A	1.14739e-10	Hypertension-Asthma
rs78126630	5	121467031	G	C	3.77084e-08	Hypertension-Asthma
rs78257855	5	119808924	C	T	1.02458e-08	Hypertension-Asthma
rs78460688	2	114455330	A	G	1.61228e-08	Hypertension-Asthma
rs78661059	4	13486920	C	G	4.29416e-08	Hypertension-Asthma
rs78825512	4	89265012	G	T	3.79378e-09	Hypertension-Asthma
rs78953229	5	9673888	G	A	1.08331e-08	Hypertension-Asthma
rs78970767	1	236207787	G	A	1.62007e-08	Hypertension-Asthma
rs78977503	4	156102399	T	G	1.91797e-08	Hypertension-Asthma
rs79147119	6	158658082	C	G	1.05428e-10	Hypertension-Asthma
rs79179511	2	124788110	G	A	4.95356e-08	Hypertension-Asthma
rs79198597	1	225468029	C	T	1.75449e-08	Hypertension-Asthma
rs79236106	4	150854249	A	T	4.00487e-08	Hypertension-Asthma
rs79291111	4	166906506	G	A	1.85077e-09	Hypertension-Asthma
rs79295509	6	6018498	C	T	4.2471e-08	Hypertension-Asthma
rs79447688	3	191610215	C	T	4.0348e-08	Hypertension-Asthma
rs79571261	5	40622605	G	A	9.45365e-09	Hypertension-Asthma
rs79704019	2	168042760	C	T	2.12871e-08	Hypertension-Asthma
rs79723063	4	60266624	A	G	3.23877e-08	Hypertension-Asthma
rs79726474	1	147285388	C	T	1.59308e-09	Hypertension-Asthma
rs79947266	2	139851507	C	G	8.02476e-09	Hypertension-Asthma
rs80103103	7	24386896	T	C	4.50116e-09	Hypertension-Asthma
rs80189026	2	209185724	G	C	3.74115e-08	Hypertension-Asthma
rs80211155	1	12462470	A	T	4.10153e-08	Hypertension-Asthma
rs80329298	2	171299281	C	A	1.40027e-10	Hypertension-Asthma
rs806212	7	127234121	C	T	1.02006e-10	Hypertension-Asthma
rs8179517	2	40219139	C	T	4.16827e-08	Hypertension-Asthma
rs829397	1	22004400	A	G	2.31046e-10	Hypertension-Asthma
rs841306	2	129376470	T	C	2.1722e-08	Hypertension-Asthma
rs842631	2	61085723	C	T	1.72136e-10	Hypertension-Asthma
rs851686	7	147493982	G	C	9.97027e-09	Hypertension-Asthma
rs905592	1	161691922	T	C	3.86915e-08	Hypertension-Asthma
rs911942	6	169050237	T	G	3.83978e-09	Hypertension-Asthma
rs9296723	6	53752062	T	C	2.13238e-08	Hypertension-Asthma
rs9329104	5	179696997	A	G	2.0264e-11	Hypertension-Asthma
rs9367609	6	54940402	C	G	2.50566e-11	Hypertension-Asthma
rs9368020	6	18884361	T	C	9.01085e-09	Hypertension-Asthma
rs9377345	6	102660717	C	A	3.6877e-08	Hypertension-Asthma
rs9384060	6	153307483	C	A	1.23919e-08	Hypertension-Asthma
rs9400982	6	117487131	A	G	2.39169e-08	Hypertension-Asthma
rs941991	6	19268860	T	C	4.1861e-09	Hypertension-Asthma
rs9462992	6	44454571	C	T	3.60922e-08	Hypertension-Asthma
rs9502649	6	830957	T	C	2.44026e-09	Hypertension-Asthma
rs955389	6	92820533	G	A	3.17766e-10	Hypertension-Asthma
rs9651206	1	77210624	C	T	1.03694e-08	Hypertension-Asthma
rs9690174	7	32600236	C	T	5.449e-10	Hypertension-Asthma
rs976050	4	181065438	T	G	1.29933e-08	Hypertension-Asthma
rs9791049	5	27842324	T	G	6.19525e-10	Hypertension-Asthma
rs9815743	3	22019395	T	C	1.58758e-08	Hypertension-Asthma
rs9821986	3	144292701	T	G	2.11241e-09	Hypertension-Asthma
rs9824441	3	22035073	G	A	3.49789e-10	Hypertension-Asthma
rs9827060	3	69572253	G	A	3.18157e-08	Hypertension-Asthma
rs9829521	3	134649566	G	A	6.71945e-09	Hypertension-Asthma
rs9859996	3	34275465	T	C	2.26746e-08	Hypertension-Asthma
rs9869897	3	73952351	A	C	1.37692e-08	Hypertension-Asthma
rs9879185	3	166861401	T	C	1.69246e-08	Hypertension-Asthma
rs9987010	7	63661988	G	A	2.66433e-08	Hypertension-Asthma
rs9988566	1	30770487	A	G	1.17166e-08	Hypertension-Asthma
rs10000478	4	126459172	G	C	1.53234e-08	Hypertension-High cholesterol
rs10061980	5	168639392	T	A	1.15449e-08	Hypertension-High cholesterol
rs10065151	5	176102211	T	C	3.98872e-09	Hypertension-High cholesterol
rs10067706	5	39070721	C	A	2.12245e-08	Hypertension-High cholesterol
rs10074444	5	33055648	C	G	5.46529e-09	Hypertension-High cholesterol
rs10074450	5	110248565	G	T	3.56387e-10	Hypertension-High cholesterol
rs1008625	2	51143859	T	C	2.60603e-08	Hypertension-High cholesterol
rs10164920	2	178784543	G	A	2.54404e-09	Hypertension-High cholesterol
rs10168910	2	19713299	G	T	8.79082e-09	Hypertension-High cholesterol
rs10192639	2	205647254	G	A	2.35899e-08	Hypertension-High cholesterol
rs10204877	2	195809395	A	G	3.16261e-09	Hypertension-High cholesterol
rs10227267	7	52429829	C	T	4.97189e-08	Hypertension-High cholesterol
rs10230718	7	87443972	G	A	3.81985e-08	Hypertension-High cholesterol
rs10244026	7	150138094	A	G	1.27113e-10	Hypertension-High cholesterol
rs10261336	7	6195529	G	A	2.73008e-09	Hypertension-High cholesterol
rs10267078	7	122582340	A	C	8.67036e-11	Hypertension-High cholesterol
rs1035979	2	83614035	C	T	9.94214e-10	Hypertension-High cholesterol
rs10486258	7	8826080	A	T	2.25649e-09	Hypertension-High cholesterol
rs10493463	1	70493703	C	T	4.85426e-09	Hypertension-High cholesterol
rs10493523	1	74268356	C	G	3.6379e-08	Hypertension-High cholesterol
rs10519451	4	139156660	C	T	3.32579e-10	Hypertension-High cholesterol
rs1056193	7	41976161	G	A	1.89561e-09	Hypertension-High cholesterol
rs10799456	1	228088881	T	A	2.39333e-08	Hypertension-High cholesterol
rs10806044	6	63589667	T	C	1.49253e-08	Hypertension-High cholesterol
rs10857396	4	143538643	C	T	1.97787e-08	Hypertension-High cholesterol
rs10863359	1	218113835	T	C	3.09287e-08	Hypertension-High cholesterol
rs10888546	1	153236684	T	G	4.35083e-08	Hypertension-High cholesterol
rs10888848	1	54828149	A	G	3.93734e-08	Hypertension-High cholesterol
rs10911188	1	182973464	G	C	1.62934e-08	Hypertension-High cholesterol
rs10914828	1	34452372	C	G	3.62933e-08	Hypertension-High cholesterol
rs10916629	1	224704913	A	C	1.27044e-08	Hypertension-High cholesterol
rs10925070	1	247684607	T	C	4.50105e-08	Hypertension-High cholesterol
rs11097003	4	39796980	T	C	1.51677e-08	Hypertension-High cholesterol
rs11102242	1	111848930	G	C	8.4163e-10	Hypertension-High cholesterol
rs11123348	2	117126557	G	A	3.04043e-08	Hypertension-High cholesterol
rs111257270	3	121547862	G	A	1.60775e-09	Hypertension-High cholesterol
rs111262983	1	60906663	C	T	1.76417e-08	Hypertension-High cholesterol
rs11128947	3	20324204	C	T	1.24838e-08	Hypertension-High cholesterol
rs11134460	5	166876690	C	T	1.15163e-08	Hypertension-High cholesterol
rs11136557	8	283709	C	G	4.26109e-09	Hypertension-High cholesterol
rs111416096	2	138961506	G	A	1.46394e-09	Hypertension-High cholesterol
rs11166187	1	99595849	G	T	1.32913e-11	Hypertension-High cholesterol
rs111738507	6	131317118	C	T	8.57377e-09	Hypertension-High cholesterol
rs111812178	1	184856270	A	G	5.66818e-11	Hypertension-High cholesterol
rs111872709	3	154791250	G	A	3.58698e-09	Hypertension-High cholesterol
rs111962633	1	15975939	G	A	1.62837e-08	Hypertension-High cholesterol
rs112009429	1	40050068	C	T	2.57711e-08	Hypertension-High cholesterol
rs112021940	4	154485389	T	C	7.76557e-09	Hypertension-High cholesterol
rs112399205	4	154344196	T	C	1.26926e-09	Hypertension-High cholesterol
rs11247702	1	28203620	G	T	2.74872e-08	Hypertension-High cholesterol
rs112542378	2	77132221	C	T	3.05406e-08	Hypertension-High cholesterol
rs112876052	4	100524197	A	T	2.15576e-10	Hypertension-High cholesterol
rs113531308	3	20641362	A	G	2.53177e-08	Hypertension-High cholesterol
rs113536549	4	138770407	A	G	2.53678e-08	Hypertension-High cholesterol
rs113586192	4	22168884	G	C	4.88543e-08	Hypertension-High cholesterol
rs113842345	7	42904602	C	T	3.65092e-08	Hypertension-High cholesterol
rs114094549	3	53554808	A	G	4.51402e-08	Hypertension-High cholesterol
rs114242178	1	98167659	C	T	9.01626e-10	Hypertension-High cholesterol
rs114322703	3	73289448	C	T	3.71754e-09	Hypertension-High cholesterol
rs114390006	5	98311147	A	G	1.94902e-10	Hypertension-High cholesterol
rs114582113	1	70079177	A	G	1.81971e-08	Hypertension-High cholesterol
rs114648715	1	105990707	A	T	1.66896e-09	Hypertension-High cholesterol
rs114850570	4	32200177	A	G	4.42566e-09	Hypertension-High cholesterol
rs114912702	3	48376499	C	T	2.69957e-08	Hypertension-High cholesterol
rs11520754	7	18394446	A	G	3.07235e-08	Hypertension-High cholesterol
rs115272326	6	23810515	G	A	3.83643e-08	Hypertension-High cholesterol
rs115280830	7	83907751	C	T	3.61322e-11	Hypertension-High cholesterol
rs11536567	7	108239477	T	C	1.05257e-08	Hypertension-High cholesterol
rs115547758	4	98625139	T	A	3.07949e-08	Hypertension-High cholesterol
rs115597981	3	110980352	A	G	1.04598e-10	Hypertension-High cholesterol
rs115619659	3	175037380	G	A	1.23711e-08	Hypertension-High cholesterol
rs115782999	2	76924766	T	C	1.44712e-08	Hypertension-High cholesterol
rs11579599	1	13784168	G	A	5.19877e-09	Hypertension-High cholesterol
rs11582249	1	207441608	G	A	4.27026e-08	Hypertension-High cholesterol
rs115910867	5	161605810	T	G	7.90062e-09	Hypertension-High cholesterol
rs115929531	3	169668922	C	T	8.7847e-09	Hypertension-High cholesterol
rs116078521	4	58708431	T	C	1.27756e-08	Hypertension-High cholesterol
rs116180907	2	15577812	T	C	2.08542e-09	Hypertension-High cholesterol
rs116240242	2	128201414	T	C	5.04123e-10	Hypertension-High cholesterol
rs116246786	2	14235356	G	C	1.41989e-11	Hypertension-High cholesterol
rs116270689	6	40954662	A	G	1.37191e-08	Hypertension-High cholesterol
rs116308728	5	108149690	C	T	9.38872e-09	Hypertension-High cholesterol
rs116318336	1	20621466	A	C	4.57582e-10	Hypertension-High cholesterol
rs116446316	1	61060402	G	T	7.96408e-10	Hypertension-High cholesterol
rs116542125	7	70622697	C	T	3.7467e-08	Hypertension-High cholesterol
rs116544568	1	2157825	G	T	4.00971e-08	Hypertension-High cholesterol
rs116694412	1	65773479	A	C	6.83219e-11	Hypertension-High cholesterol
rs116750254	1	83123212	C	T	1.07531e-09	Hypertension-High cholesterol
rs11676056	2	42100538	A	G	1.97921e-08	Hypertension-High cholesterol
rs116790536	2	72262583	G	A	8.81699e-10	Hypertension-High cholesterol
rs11689855	2	70809571	A	C	4.28142e-08	Hypertension-High cholesterol
rs11694227	2	23840805	T	C	9.03967e-09	Hypertension-High cholesterol
rs117037214	7	78477601	T	G	9.9047e-10	Hypertension-High cholesterol
rs11709291	3	34628736	C	A	3.33498e-08	Hypertension-High cholesterol
rs11715697	3	28162130	C	T	3.16209e-08	Hypertension-High cholesterol
rs11720486	3	126864660	C	T	7.83169e-09	Hypertension-High cholesterol
rs11723486	4	15921471	C	T	2.58162e-08	Hypertension-High cholesterol
rs117268673	7	28873475	C	T	1.12122e-08	Hypertension-High cholesterol
rs11737921	5	178224411	A	G	3.33984e-08	Hypertension-High cholesterol
rs11738108	5	175271780	T	C	1.77687e-08	Hypertension-High cholesterol
rs117391807	3	39769206	A	T	1.15506e-10	Hypertension-High cholesterol
rs1174688	1	183612097	C	T	7.59212e-09	Hypertension-High cholesterol
rs11747258	5	54843080	A	G	2.4497e-08	Hypertension-High cholesterol
rs117485542	7	68463239	C	T	9.61784e-11	Hypertension-High cholesterol
rs11757799	6	134921511	T	G	5.19888e-10	Hypertension-High cholesterol
rs11761772	7	64764772	T	C	3.44026e-08	Hypertension-High cholesterol
rs117626344	7	19637888	C	A	3.41248e-08	Hypertension-High cholesterol
rs117650028	7	104163503	T	G	5.95711e-09	Hypertension-High cholesterol
rs11768582	7	82830700	T	G	7.19909e-09	Hypertension-High cholesterol
rs117953691	7	12652144	A	G	1.24778e-08	Hypertension-High cholesterol
rs118030712	7	1018409	G	A	1.59938e-08	Hypertension-High cholesterol
rs11803516	1	183640687	T	A	5.6229e-10	Hypertension-High cholesterol
rs118070526	7	56948581	C	T	3.24206e-09	Hypertension-High cholesterol
rs11809082	1	205053708	T	C	2.76661e-10	Hypertension-High cholesterol
rs11812050	1	186413714	G	C	4.78568e-08	Hypertension-High cholesterol
rs11914987	3	169431135	C	T	6.01115e-09	Hypertension-High cholesterol
rs11918280	3	4136266	C	T	1.19104e-08	Hypertension-High cholesterol
rs11923634	3	6070049	A	G	2.01655e-09	Hypertension-High cholesterol
rs11928613	3	149371293	A	G	5.63036e-09	Hypertension-High cholesterol
rs11942505	4	9564504	C	T	3.95688e-08	Hypertension-High cholesterol
rs11952822	5	161211669	C	T	1.98187e-08	Hypertension-High cholesterol
rs11953487	5	125547048	C	G	4.4011e-08	Hypertension-High cholesterol
rs11973355	7	9057226	G	A	3.16232e-08	Hypertension-High cholesterol
rs12023326	1	247471121	T	C	1.61308e-10	Hypertension-High cholesterol
rs12025487	1	226604893	C	T	4.79916e-08	Hypertension-High cholesterol
rs12026451	1	246285804	A	G	2.70659e-08	Hypertension-High cholesterol
rs12028145	1	74234094	T	C	4.98994e-10	Hypertension-High cholesterol
rs12033293	1	183640422	A	G	5.6229e-10	Hypertension-High cholesterol
rs12035613	1	96048967	G	A	4.29808e-08	Hypertension-High cholesterol
rs12110402	6	91362286	T	A	1.61231e-08	Hypertension-High cholesterol
rs12123862	1	56836116	T	C	2.15403e-08	Hypertension-High cholesterol
rs12125886	1	240109318	G	T	2.90234e-08	Hypertension-High cholesterol
rs12136742	1	86380987	G	A	2.31779e-08	Hypertension-High cholesterol
rs12139700	1	47788378	G	C	4.48801e-08	Hypertension-High cholesterol
rs12142795	1	30175113	T	C	3.32114e-10	Hypertension-High cholesterol
rs12152223	3	190294365	A	C	1.80289e-09	Hypertension-High cholesterol
rs1215422	5	3146441	A	G	8.24246e-09	Hypertension-High cholesterol
rs1215423	5	3146309	T	C	2.0206e-08	Hypertension-High cholesterol
rs12204479	6	54692304	G	A	1.37524e-08	Hypertension-High cholesterol
rs12205942	6	45817772	G	A	4.31147e-08	Hypertension-High cholesterol
rs12206697	6	72276402	G	A	1.12188e-08	Hypertension-High cholesterol
rs12410905	1	94444197	T	C	1.0598e-08	Hypertension-High cholesterol
rs12467914	2	210154043	T	C	3.22505e-10	Hypertension-High cholesterol
rs12477556	2	177786172	C	T	2.92557e-08	Hypertension-High cholesterol
rs12479388	2	78852217	T	C	7.35029e-10	Hypertension-High cholesterol
rs12496022	3	132640138	T	C	4.78205e-08	Hypertension-High cholesterol
rs12499228	4	157283423	A	T	1.05107e-09	Hypertension-High cholesterol
rs1250090	4	1213697	T	C	2.27448e-08	Hypertension-High cholesterol
rs12520287	5	54847098	T	C	1.85297e-09	Hypertension-High cholesterol
rs12537823	7	65720884	A	G	8.28868e-09	Hypertension-High cholesterol
rs12540283	7	62257838	A	T	8.25853e-09	Hypertension-High cholesterol
rs1259456	3	120200933	A	G	8.57644e-11	Hypertension-High cholesterol
rs1260767	1	64542612	C	G	3.95663e-08	Hypertension-High cholesterol
rs12643810	4	91433794	A	G	4.79961e-08	Hypertension-High cholesterol
rs12647656	4	113464082	T	G	3.42636e-08	Hypertension-High cholesterol
rs12648415	4	117934418	G	A	2.2443e-09	Hypertension-High cholesterol
rs12660569	6	92228623	G	C	1.98617e-08	Hypertension-High cholesterol
rs12672771	7	12864545	A	T	1.5881e-08	Hypertension-High cholesterol
rs12673837	7	14283396	A	G	2.29878e-08	Hypertension-High cholesterol
rs1268135	6	109102901	C	T	3.94947e-08	Hypertension-High cholesterol
rs12734865	1	120392239	C	G	3.39084e-09	Hypertension-High cholesterol
rs12735055	1	111842947	C	A	4.01033e-08	Hypertension-High cholesterol
rs12748476	1	62211637	C	G	4.18626e-08	Hypertension-High cholesterol
rs13000009	2	164504302	T	C	3.04849e-08	Hypertension-High cholesterol
rs13025677	2	223523544	T	A	4.72689e-08	Hypertension-High cholesterol
rs13028507	2	221575501	G	A	1.37439e-11	Hypertension-High cholesterol
rs1304873	1	168469600	A	G	2.46439e-11	Hypertension-High cholesterol
rs13102656	4	178703150	C	T	1.0674e-08	Hypertension-High cholesterol
rs13113710	4	135619977	A	C	6.781e-09	Hypertension-High cholesterol
rs13129534	4	142539282	A	G	2.03556e-08	Hypertension-High cholesterol
rs13143635	4	62427503	G	A	3.09488e-10	Hypertension-High cholesterol
rs13158532	5	39466662	C	T	1.05375e-08	Hypertension-High cholesterol
rs13180081	5	160900378	G	T	4.78146e-08	Hypertension-High cholesterol
rs13200037	6	12930752	G	A	2.10886e-08	Hypertension-High cholesterol
rs13212015	6	32580580	T	C	1.94961e-10	Hypertension-High cholesterol
rs1321516	6	51757014	C	T	2.16517e-08	Hypertension-High cholesterol
rs1322022	6	16954885	G	A	3.94583e-08	Hypertension-High cholesterol
rs13221585	7	102678422	C	T	3.67151e-08	Hypertension-High cholesterol
rs13233751	7	16368388	C	T	5.27874e-10	Hypertension-High cholesterol
rs13246032	7	97625644	G	A	1.11574e-08	Hypertension-High cholesterol
rs1327096	1	75291607	T	A	3.23974e-10	Hypertension-High cholesterol
rs13388800	2	108235718	T	G	3.55267e-09	Hypertension-High cholesterol
rs13390930	2	13319484	C	T	1.01116e-08	Hypertension-High cholesterol
rs13399648	2	190760127	G	T	1.62481e-08	Hypertension-High cholesterol
rs1342818	1	118355101	T	G	4.87971e-08	Hypertension-High cholesterol
rs1359629	1	232608018	A	G	3.11515e-09	Hypertension-High cholesterol
rs1368272	5	173583051	A	G	3.85906e-08	Hypertension-High cholesterol
rs1374341	2	210139343	C	T	1.79786e-08	Hypertension-High cholesterol
rs1375307	2	168901973	T	A	5.97083e-10	Hypertension-High cholesterol
rs137936105	2	109913092	G	C	3.57001e-10	Hypertension-High cholesterol
rs138139717	4	176391638	C	A	3.56435e-08	Hypertension-High cholesterol
rs138389556	6	96310239	G	A	1.47499e-08	Hypertension-High cholesterol
rs139043619	2	136916097	G	A	2.71915e-09	Hypertension-High cholesterol
rs139080940	3	54845628	G	A	1.76897e-08	Hypertension-High cholesterol
rs139260917	4	9073344	C	T	2.89815e-08	Hypertension-High cholesterol
rs139596510	1	116308947	C	A	2.32459e-08	Hypertension-High cholesterol
rs139843747	1	157730856	G	A	1.38461e-08	Hypertension-High cholesterol
rs140032502	3	84401609	A	G	2.04274e-09	Hypertension-High cholesterol
rs140049259	2	159559960	T	C	1.51638e-08	Hypertension-High cholesterol
rs140389157	7	139631371	C	T	1.84322e-08	Hypertension-High cholesterol
rs140481295	5	53295541	G	A	3.76366e-09	Hypertension-High cholesterol
rs140776332	1	61594229	T	C	3.48247e-08	Hypertension-High cholesterol
rs140785565	4	18433979	C	T	3.11127e-09	Hypertension-High cholesterol
rs141502038	2	207836667	A	G	4.87849e-08	Hypertension-High cholesterol
rs141551913	3	22201040	G	C	3.88829e-08	Hypertension-High cholesterol
rs142044529	1	4334543	T	A	1.26467e-08	Hypertension-High cholesterol
rs142424418	4	77911447	C	G	1.59074e-09	Hypertension-High cholesterol
rs142812085	2	225769167	C	T	1.80644e-09	Hypertension-High cholesterol
rs143363029	5	123700123	C	G	3.2809e-10	Hypertension-High cholesterol
rs143421004	1	246509713	A	G	1.18559e-08	Hypertension-High cholesterol
rs143476111	6	40849897	G	A	1.2399e-08	Hypertension-High cholesterol
rs143558454	7	12297449	A	T	2.03545e-11	Hypertension-High cholesterol
rs143581129	7	309598	G	T	4.30226e-08	Hypertension-High cholesterol
rs143678242	1	40910542	A	T	4.13118e-08	Hypertension-High cholesterol
rs143734079	7	1965724	C	T	3.94558e-08	Hypertension-High cholesterol
rs143812904	1	164400431	A	G	9.68063e-10	Hypertension-High cholesterol
rs143930688	5	14955817	C	T	1.09111e-08	Hypertension-High cholesterol
rs144225383	3	106037441	G	A	4.73349e-08	Hypertension-High cholesterol
rs144244955	6	68465586	C	T	3.17176e-09	Hypertension-High cholesterol
rs144342053	6	12497930	C	T	3.50325e-08	Hypertension-High cholesterol
rs144808828	2	117450366	C	T	1.58848e-08	Hypertension-High cholesterol
rs144826394	2	229394333	T	G	5.32496e-09	Hypertension-High cholesterol
rs145037432	1	225653986	G	A	9.10777e-09	Hypertension-High cholesterol
rs145576645	2	170587300	G	A	6.41122e-09	Hypertension-High cholesterol
rs145949335	6	144367794	T	C	6.51138e-09	Hypertension-High cholesterol
rs146018125	6	66117315	A	G	4.3142e-09	Hypertension-High cholesterol
rs146064090	2	132273578	C	T	6.35526e-09	Hypertension-High cholesterol
rs146076734	4	151073054	G	A	4.81202e-09	Hypertension-High cholesterol
rs146374237	6	6221835	A	G	4.41003e-10	Hypertension-High cholesterol
rs1465387	7	131231032	G	A	5.38518e-09	Hypertension-High cholesterol
rs146669402	3	80236259	C	A	4.33045e-08	Hypertension-High cholesterol
rs147082598	3	36334999	T	A	1.08758e-08	Hypertension-High cholesterol
rs147443552	4	106513939	C	A	2.80145e-08	Hypertension-High cholesterol
rs147475251	2	79092811	A	G	1.63223e-08	Hypertension-High cholesterol
rs1474990	6	51728214	C	T	6.74402e-11	Hypertension-High cholesterol
rs147526595	3	155731548	T	C	6.55579e-09	Hypertension-High cholesterol
rs1482763	2	13318549	G	A	4.87492e-08	Hypertension-High cholesterol
rs148739547	5	123274020	G	A	1.59629e-09	Hypertension-High cholesterol
rs149489214	6	95428235	A	C	6.26237e-09	Hypertension-High cholesterol
rs149642376	4	56463610	A	T	9.34197e-11	Hypertension-High cholesterol
rs150502734	1	40151368	G	A	2.67226e-09	Hypertension-High cholesterol
rs150520316	1	73090050	A	G	2.52384e-08	Hypertension-High cholesterol
rs1506083	6	100819234	A	T	2.67771e-08	Hypertension-High cholesterol
rs150979950	7	80899757	T	C	3.43264e-08	Hypertension-High cholesterol
rs151188505	1	189109763	T	C	2.81437e-08	Hypertension-High cholesterol
rs1512481	3	78389172	G	A	1.96145e-08	Hypertension-High cholesterol
rs151256678	2	76986944	G	A	9.56909e-09	Hypertension-High cholesterol
rs151316741	3	106773333	C	T	3.11319e-08	Hypertension-High cholesterol
rs1521710	4	157466506	A	G	4.0301e-08	Hypertension-High cholesterol
rs1526722	3	74033442	A	G	1.20292e-08	Hypertension-High cholesterol
rs1529814	5	136547029	A	G	4.52606e-10	Hypertension-High cholesterol
rs1534603	5	87238345	A	G	5.75512e-09	Hypertension-High cholesterol
rs1545546	2	44786057	C	A	8.44543e-12	Hypertension-High cholesterol
rs1568110	6	62657441	G	A	2.67184e-08	Hypertension-High cholesterol
rs1582707	4	134156510	C	T	1.1714e-08	Hypertension-High cholesterol
rs158411	5	36856801	T	C	2.16529e-08	Hypertension-High cholesterol
rs1597139	2	107438177	T	C	4.95249e-08	Hypertension-High cholesterol
rs159972	5	152732406	G	A	3.73425e-08	Hypertension-High cholesterol
rs1626310	6	78103283	G	T	1.29263e-08	Hypertension-High cholesterol
rs1627874	1	201276345	T	C	1.12754e-08	Hypertension-High cholesterol
rs165325	5	150872499	A	G	7.65966e-09	Hypertension-High cholesterol
rs16837126	2	206121976	C	G	2.74198e-08	Hypertension-High cholesterol
rs17020686	2	81944689	C	G	1.89268e-08	Hypertension-High cholesterol
rs17034704	3	1212944	T	C	4.58038e-10	Hypertension-High cholesterol
rs17048023	4	116530509	T	C	1.2678e-08	Hypertension-High cholesterol
rs17051141	4	131962618	A	T	3.87698e-08	Hypertension-High cholesterol
rs17099213	1	85537706	T	C	2.13541e-10	Hypertension-High cholesterol
rs17130237	1	68219476	C	T	3.57663e-08	Hypertension-High cholesterol
rs17162611	7	89374202	A	G	1.59386e-09	Hypertension-High cholesterol
rs17353545	6	128646305	A	G	6.037e-10	Hypertension-High cholesterol
rs17372073	1	173081404	A	T	3.22334e-08	Hypertension-High cholesterol
rs17402929	5	106640316	C	T	7.96553e-11	Hypertension-High cholesterol
rs17404136	1	20861033	A	G	2.61218e-08	Hypertension-High cholesterol
rs17505611	2	50375871	A	G	3.15509e-11	Hypertension-High cholesterol
rs17506794	5	110105344	T	C	8.82968e-09	Hypertension-High cholesterol
rs17711446	3	55534264	G	A	4.45995e-08	Hypertension-High cholesterol
rs17823319	4	126896142	T	C	3.66911e-09	Hypertension-High cholesterol
rs181110760	2	81482070	A	G	1.52667e-08	Hypertension-High cholesterol
rs181720991	6	104540354	T	C	5.53937e-09	Hypertension-High cholesterol
rs1822815	5	38523305	T	C	4.68791e-08	Hypertension-High cholesterol
rs182668642	3	112600435	A	T	5.33974e-11	Hypertension-High cholesterol
rs182829148	1	186104628	C	A	2.38938e-08	Hypertension-High cholesterol
rs182951205	3	84925494	G	C	3.76994e-08	Hypertension-High cholesterol
rs183478525	2	33282431	C	T	1.56738e-08	Hypertension-High cholesterol
rs184030802	4	34589269	T	C	3.49082e-08	Hypertension-High cholesterol
rs185273566	4	162404393	C	T	2.32024e-09	Hypertension-High cholesterol
rs185384732	7	142451307	T	A	2.47114e-08	Hypertension-High cholesterol
rs185601496	2	179978748	G	A	2.85329e-08	Hypertension-High cholesterol
rs187057169	6	64109427	G	A	5.21651e-10	Hypertension-High cholesterol
rs1870700	3	30740192	C	T	2.06087e-09	Hypertension-High cholesterol
rs187070940	5	15114833	A	G	3.54394e-08	Hypertension-High cholesterol
rs1878650	2	189637643	C	T	3.95882e-08	Hypertension-High cholesterol
rs188536352	1	109905549	T	C	2.93652e-08	Hypertension-High cholesterol
rs188802806	2	179175345	C	T	4.99944e-10	Hypertension-High cholesterol
rs189461359	4	137845323	T	C	1.58863e-08	Hypertension-High cholesterol
rs1897104	2	183350379	G	A	2.10553e-08	Hypertension-High cholesterol
rs1907445	2	146859436	T	C	9.18394e-09	Hypertension-High cholesterol
rs1909079	3	22018385	A	C	2.09496e-08	Hypertension-High cholesterol
rs191105515	5	85819242	A	G	1.76921e-10	Hypertension-High cholesterol
rs191485816	7	40201379	T	G	1.68774e-10	Hypertension-High cholesterol
rs1916223	3	148252591	G	T	9.24512e-10	Hypertension-High cholesterol
rs193155647	7	127815336	A	G	2.86639e-09	Hypertension-High cholesterol
rs1953614	6	69686848	T	G	2.65103e-08	Hypertension-High cholesterol
rs1962401	7	37377172	G	C	3.7948e-09	Hypertension-High cholesterol
rs1969239	7	56727887	C	A	2.00853e-10	Hypertension-High cholesterol
rs1971780	3	194579121	A	C	1.72347e-09	Hypertension-High cholesterol
rs1976679	4	28522694	A	G	5.59555e-09	Hypertension-High cholesterol
rs1981768	5	103455884	A	C	2.29766e-08	Hypertension-High cholesterol
rs2006921	1	112490804	G	A	6.22329e-09	Hypertension-High cholesterol
rs202126809	2	114929439	G	A	2.30248e-08	Hypertension-High cholesterol
rs2023829	4	105732804	G	A	5.642e-09	Hypertension-High cholesterol
rs2023972	7	120329042	A	C	1.17742e-08	Hypertension-High cholesterol
rs2028310	4	182535372	C	A	2.1006e-08	Hypertension-High cholesterol
rs2080892	5	98096735	T	C	7.87566e-10	Hypertension-High cholesterol
rs2102146	5	18727016	G	A	1.64975e-08	Hypertension-High cholesterol
rs2134986	4	136650201	C	T	2.34039e-08	Hypertension-High cholesterol
rs218255	4	55401723	A	G	2.19606e-09	Hypertension-High cholesterol
rs2244994	1	231537127	C	G	2.36224e-11	Hypertension-High cholesterol
rs227107	1	70117148	G	T	2.40377e-09	Hypertension-High cholesterol
rs2287633	2	207602890	G	T	3.30291e-08	Hypertension-High cholesterol
rs2289223	2	190331262	T	C	5.466e-09	Hypertension-High cholesterol
rs2293230	4	8383167	A	G	9.63989e-09	Hypertension-High cholesterol
rs2327657	6	136245611	C	T	2.32293e-08	Hypertension-High cholesterol
rs236478	6	36689030	A	C	4.5447e-08	Hypertension-High cholesterol
rs2391276	7	26385004	C	A	4.06395e-08	Hypertension-High cholesterol
rs2395637	6	35820544	C	G	2.7305e-08	Hypertension-High cholesterol
rs2431375	5	118982658	C	T	5.42313e-09	Hypertension-High cholesterol
rs243936	4	111306010	A	G	1.54684e-08	Hypertension-High cholesterol
rs2491430	1	183707595	A	C	4.45958e-09	Hypertension-High cholesterol
rs2504436	6	77347205	G	A	1.48283e-08	Hypertension-High cholesterol
rs2547498	5	79693785	G	A	1.73433e-09	Hypertension-High cholesterol
rs255875	5	112752729	C	T	1.00863e-08	Hypertension-High cholesterol
rs2636306	5	145193511	C	T	1.67758e-08	Hypertension-High cholesterol
rs2651358	4	105693258	A	C	1.32149e-08	Hypertension-High cholesterol
rs267157	3	76754792	T	C	2.78135e-09	Hypertension-High cholesterol
rs2693897	2	6243864	T	C	2.68945e-09	Hypertension-High cholesterol
rs2698530	2	64503895	A	C	2.2792e-08	Hypertension-High cholesterol
rs2700688	7	33615014	G	T	2.06765e-08	Hypertension-High cholesterol
rs2708128	2	221358106	T	G	3.95244e-08	Hypertension-High cholesterol
rs2708397	1	103233895	A	C	4.54026e-09	Hypertension-High cholesterol
rs2715149	7	82452812	A	T	2.75797e-08	Hypertension-High cholesterol
rs2780785	1	242961029	C	T	2.19831e-09	Hypertension-High cholesterol
rs2788196	6	755890	C	T	1.9735e-08	Hypertension-High cholesterol
rs28360511	6	88260637	G	A	8.1087e-09	Hypertension-High cholesterol
rs28383263	6	32585843	C	G	3.97946e-08	Hypertension-High cholesterol
rs28383263	6	32585843	C	T	3.97946e-08	Hypertension-High cholesterol
rs28451290	4	146494077	A	C	8.78384e-09	Hypertension-High cholesterol
rs2853596	1	236739888	T	A	4.01297e-08	Hypertension-High cholesterol
rs28546154	4	136800771	A	G	7.627e-11	Hypertension-High cholesterol
rs28681252	7	152376620	A	G	8.42963e-09	Hypertension-High cholesterol
rs28881307	4	127916447	C	A	1.6395e-08	Hypertension-High cholesterol
rs291473	2	191190733	C	G	5.02471e-09	Hypertension-High cholesterol
rs2962152	5	18249373	T	A	1.74897e-09	Hypertension-High cholesterol
rs2973719	5	177801274	T	C	1.9674e-08	Hypertension-High cholesterol
rs300153	2	17986417	A	G	2.41376e-08	Hypertension-High cholesterol
rs303088	4	124073463	A	C	9.15334e-09	Hypertension-High cholesterol
rs3124124	1	246710091	A	T	4.6388e-09	Hypertension-High cholesterol
rs316859	1	242370298	T	C	2.78447e-08	Hypertension-High cholesterol
rs32545	5	13205011	A	G	2.96737e-08	Hypertension-High cholesterol
rs34091908	4	177924916	C	T	3.56426e-08	Hypertension-High cholesterol
rs34170968	3	172520948	G	A	1.33824e-08	Hypertension-High cholesterol
rs34226559	2	138145232	A	C	1.31885e-08	Hypertension-High cholesterol
rs34418509	4	36475549	T	C	2.44491e-08	Hypertension-High cholesterol
rs34615930	3	188690718	G	A	1.42623e-09	Hypertension-High cholesterol
rs34679678	2	129484396	G	T	2.47219e-08	Hypertension-High cholesterol
rs34709748	6	95210414	T	C	3.98838e-12	Hypertension-High cholesterol
rs34710596	5	3305747	C	T	4.33478e-08	Hypertension-High cholesterol
rs34764236	4	57919462	C	T	2.44453e-08	Hypertension-High cholesterol
rs34777238	2	232292176	A	T	8.72743e-09	Hypertension-High cholesterol
rs34919499	7	41933999	G	T	2.20251e-08	Hypertension-High cholesterol
rs34999417	2	181261100	C	T	2.91803e-10	Hypertension-High cholesterol
rs35290068	7	79757433	C	G	5.56302e-09	Hypertension-High cholesterol
rs35435201	3	129986662	G	A	2.26206e-08	Hypertension-High cholesterol
rs35437318	5	128636813	C	A	3.52291e-08	Hypertension-High cholesterol
rs35439439	3	128475293	A	G	5.57229e-10	Hypertension-High cholesterol
rs35491208	7	145895631	A	G	3.17282e-09	Hypertension-High cholesterol
rs35621260	4	28269735	A	G	2.79527e-09	Hypertension-High cholesterol
rs35665093	1	150809033	A	G	6.47572e-09	Hypertension-High cholesterol
rs35764762	1	111843214	T	G	4.75461e-08	Hypertension-High cholesterol
rs35767020	2	151473374	C	T	3.45372e-09	Hypertension-High cholesterol
rs35768482	5	180080712	T	C	1.08385e-11	Hypertension-High cholesterol
rs35984005	7	104094845	T	G	2.73624e-09	Hypertension-High cholesterol
rs36036284	2	155511014	C	T	1.10031e-08	Hypertension-High cholesterol
rs36042037	1	81426302	T	C	9.88934e-09	Hypertension-High cholesterol
rs36046194	1	175233936	T	A	4.93409e-08	Hypertension-High cholesterol
rs36183358	7	400450	C	T	2.53689e-08	Hypertension-High cholesterol
rs3734710	6	44243559	A	G	1.62493e-09	Hypertension-High cholesterol
rs374937	3	6711245	C	G	2.92499e-08	Hypertension-High cholesterol
rs3771106	2	11390112	C	T	5.30537e-09	Hypertension-High cholesterol
rs3774042	3	171352001	T	C	1.00663e-08	Hypertension-High cholesterol
rs3804671	3	108786681	T	C	1.19647e-08	Hypertension-High cholesterol
rs3811729	3	182880480	A	G	6.55963e-10	Hypertension-High cholesterol
rs3823844	7	12409522	A	G	3.14763e-08	Hypertension-High cholesterol
rs3843399	3	61851737	T	C	3.16324e-08	Hypertension-High cholesterol
rs3857298	5	49848298	A	T	6.99054e-09	Hypertension-High cholesterol
rs395266	5	112144954	T	C	8.85234e-10	Hypertension-High cholesterol
rs4016429	3	28964801	C	G	4.64175e-08	Hypertension-High cholesterol
rs41295996	1	206647072	C	T	3.62255e-09	Hypertension-High cholesterol
rs41297865	1	55207918	C	T	2.24801e-11	Hypertension-High cholesterol
rs4132727	6	123424216	T	C	1.44539e-08	Hypertension-High cholesterol
rs4144580	6	55425128	T	C	1.03911e-08	Hypertension-High cholesterol
rs417753	4	86307599	A	G	2.81671e-09	Hypertension-High cholesterol
rs421116	5	142184194	A	C	2.00347e-08	Hypertension-High cholesterol
rs421182	2	150008826	T	C	3.17986e-08	Hypertension-High cholesterol
rs4274582	2	62024911	G	T	3.48432e-08	Hypertension-High cholesterol
rs4299519	3	75008886	T	C	5.34122e-09	Hypertension-High cholesterol
rs4322880	2	131754308	G	A	4.67663e-08	Hypertension-High cholesterol
rs4333166	4	155481511	G	A	8.37633e-09	Hypertension-High cholesterol
rs4336069	3	157885022	G	C	1.79152e-08	Hypertension-High cholesterol
rs4376792	1	202095590	T	C	2.90204e-09	Hypertension-High cholesterol
rs4396839	3	157884762	A	G	1.27929e-08	Hypertension-High cholesterol
[truncated: 7,800 more rows]

## Sheet: S3 Table 
S3 Table. The number of 11 pairs' lead SNPs in FUMA.
GenomicLocus	uniqID	rsID	chr	pos	P	nIndSigSNPs	IndSigSNPs	Traits
1	1:1157625:C:T	rs74374908	1	1157625	3.63665e-09	1	rs74374908	Hypertension-Psychiatric problems
2	1:6677525:G:T	rs113003311	1	6677525	5.3634e-10	1	rs113003311	Hypertension-Psychiatric problems
3	1:11476541:C:T	rs2890085	1	11476541	1.48959e-09	1	rs2890085	Hypertension-Psychiatric problems
4	1:14379806:C:T	rs2092434	1	14379806	1.09248e-08	1	rs2092434	Hypertension-Psychiatric problems
4	1:14394225:C:T	rs715340	1	14394225	4.42082e-08	1	rs715340	Hypertension-Psychiatric problems
5	1:15473182:A:G	rs761299	1	15473182	3.40825e-09	1	rs761299	Hypertension-Psychiatric problems
6	1:16338228:C:T	rs140990281	1	16338228	3.17738e-08	1	rs140990281	Hypertension-Psychiatric problems
7	1:22069946:C:T	rs333178	1	22069946	5.78186e-09	1	rs333178	Hypertension-Psychiatric problems
8	1:22463092:A:G	rs2865175	1	22463092	1.10413e-09	1	rs2865175	Hypertension-Psychiatric problems
9	1:25205266:C:T	rs12562027	1	25205266	3.95139e-09	1	rs12562027	Hypertension-Psychiatric problems
10	1:25685448:G:T	rs3093655	1	25685448	3.34709e-08	1	rs3093655	Hypertension-Psychiatric problems
11	1:30687427:C:T	rs16833401	1	30687427	8.93511e-09	1	rs16833401	Hypertension-Psychiatric problems
12	1:36763239:C:T	rs116136245	1	36763239	2.41159e-08	1	rs116136245	Hypertension-Psychiatric problems
13	1:38006359:A:G	rs2174769	1	38006359	1.06668e-09	2	rs2174769;rs67650761	Hypertension-Psychiatric problems
14	1:41280967:A:G	rs76438030	1	41280967	3.94788e-08	1	rs76438030	Hypertension-Psychiatric problems
15	1:43236164:C:T	rs60132109	1	43236164	1.0778e-08	1	rs60132109	Hypertension-Psychiatric problems
16	1:44013877:A:G	rs7411150	1	44013877	3.98105e-10	1	rs7411150	Hypertension-Psychiatric problems
17	1:46057144:A:G	rs2991981	1	46057144	3.85959e-11	1	rs2991981	Hypertension-Psychiatric problems
18	1:55915756:C:T	rs61776095	1	55915756	9.32033e-09	1	rs61776095	Hypertension-Psychiatric problems
18	1:56165638:A:G	rs72671418	1	56165638	2.04063e-08	1	rs72671418	Hypertension-Psychiatric problems
19	1:65153085:A:G	rs1926301	1	65153085	2.429e-09	1	rs1926301	Hypertension-Psychiatric problems
20	1:65862897:A:C	rs4916051	1	65862897	1.22453e-08	1	rs4916051	Hypertension-Psychiatric problems
20	1:65963016:C:T	rs6694528	1	65963016	4.54101e-09	1	rs6694528	Hypertension-Psychiatric problems
21	1:68154086:C:G	rs607375	1	68154086	1.15262e-08	1	rs607375	Hypertension-Psychiatric problems
22	1:71372061:C:T	rs114262907	1	71372061	8.81804e-09	1	rs114262907	Hypertension-Psychiatric problems
23	1:75228293:C:T	rs117359712	1	75228293	1.88276e-11	1	rs117359712	Hypertension-Psychiatric problems
23	1:75290039:A:C	rs277359	1	75290039	2.71908e-08	1	rs277359	Hypertension-Psychiatric problems
24	1:76027256:A:G	rs151203167	1	76027256	3.9433e-08	1	rs151203167	Hypertension-Psychiatric problems
25	1:79844878:G:T	rs12118972	1	79844878	3.24695e-09	1	rs12118972	Hypertension-Psychiatric problems
26	1:81796830:A:G	rs1536568	1	81796830	1.42835e-08	1	rs1536568	Hypertension-Psychiatric problems
26	1:81911788:A:T	rs12353986	1	81911788	4.98931e-13	1	rs12353986	Hypertension-Psychiatric problems
27	1:84444165:A:G	rs4907191	1	84444165	1.90382e-09	1	rs4907191	Hypertension-Psychiatric problems
28	1:86653836:C:T	rs1395711	1	86653836	8.21537e-09	1	rs1395711	Hypertension-Psychiatric problems
28	1:86665385:C:T	rs112333018	1	86665385	3.91674e-10	1	rs112333018	Hypertension-Psychiatric problems
29	1:87327273:C:T	rs496114	1	87327273	1.66246e-12	1	rs496114	Hypertension-Psychiatric problems
30	1:91733994:A:T	rs12727804	1	91733994	1.25951e-11	1	rs12727804	Hypertension-Psychiatric problems
31	1:92201007:C:T	rs13374915	1	92201007	4.33969e-08	1	rs13374915	Hypertension-Psychiatric problems
32	1:93527769:A:C	rs2785597	1	93527769	6.08671e-09	1	rs2785597	Hypertension-Psychiatric problems
33	1:94319953:A:G	rs6684054	1	94319953	1.04744e-08	1	rs6684054	Hypertension-Psychiatric problems
34	1:95189823:A:C	rs12752621	1	95189823	1.17648e-08	1	rs12752621	Hypertension-Psychiatric problems
35	1:96990581:C:T	rs6686005	1	96990581	7.65231e-10	1	rs6686005	Hypertension-Psychiatric problems
36	1:107816751:A:G	rs4244126	1	107816751	4.96286e-08	1	rs4244126	Hypertension-Psychiatric problems
37	1:111323502:A:C	rs528946	1	111323502	1.01615e-08	1	rs528946	Hypertension-Psychiatric problems
38	1:111899108:C:G	rs1591638	1	111899108	1.93092e-09	1	rs1591638	Hypertension-Psychiatric problems
39	1:112739080:C:T	rs143955531	1	112739080	2.6534e-10	1	rs143955531	Hypertension-Psychiatric problems
39	1:112879585:A:C	rs76430801	1	112879585	1.9341e-09	1	rs76430801	Hypertension-Psychiatric problems
40	1:114665586:A:G	rs6683573	1	114665586	2.82014e-08	1	rs6683573	Hypertension-Psychiatric problems
40	1:114789106:C:T	rs59493173	1	114789106	2.33804e-08	1	rs59493173	Hypertension-Psychiatric problems
41	1:117511804:C:T	rs77786465	1	117511804	4.23071e-08	1	rs77786465	Hypertension-Psychiatric problems
42	1:118129970:A:G	rs320359	1	118129970	3.44625e-08	1	rs320359	Hypertension-Psychiatric problems
43	1:119176699:C:T	rs190381530	1	119176699	2.17222e-08	1	rs190381530	Hypertension-Psychiatric problems
44	1:120429402:A:G	rs74115384	1	120429402	4.47313e-09	1	rs74115384	Hypertension-Psychiatric problems
45	1:147018782:A:T	rs12076319	1	147018782	1.40005e-08	1	rs12076319	Hypertension-Psychiatric problems
46	1:150295317:G:T	rs138704499	1	150295317	6.55288e-10	1	rs138704499	Hypertension-Psychiatric problems
46	1:150338310:A:T	rs142072893	1	150338310	1.77565e-08	1	rs142072893	Hypertension-Psychiatric problems
46	1:150963510:G:T	rs61819176	1	150963510	2.75604e-08	1	rs61819176	Hypertension-Psychiatric problems
47	1:154264578:C:T	rs186136565	1	154264578	1.441e-08	1	rs186136565	Hypertension-Psychiatric problems
48	1:159182955:C:G	rs34982367	1	159182955	1.05235e-09	1	rs34982367	Hypertension-Psychiatric problems
49	1:161010791:C:T	rs2073657	1	161010791	1.70333e-09	1	rs2073657	Hypertension-Psychiatric problems
50	1:162296956:A:G	rs347295	1	162296956	5.9677e-10	1	rs347295	Hypertension-Psychiatric problems
51	1:163160735:A:G	rs2815268	1	163160735	4.64306e-08	1	rs2815268	Hypertension-Psychiatric problems
52	1:164062925:C:T	rs186552289	1	164062925	8.04114e-09	1	rs186552289	Hypertension-Psychiatric problems
53	1:168663429:C:T	rs71632375	1	168663429	1.22482e-09	1	rs71632375	Hypertension-Psychiatric problems
54	1:169675915:A:G	rs4987298	1	169675915	1.16463e-08	1	rs4987298	Hypertension-Psychiatric problems
55	1:173030083:A:G	rs72718915	1	173030083	9.10935e-10	1	rs72718915	Hypertension-Psychiatric problems
56	1:173359187:C:T	rs2039982	1	173359187	1.04999e-08	1	rs2039982	Hypertension-Psychiatric problems
57	1:175369473:C:G	rs2298915	1	175369473	2.12725e-08	1	rs2298915	Hypertension-Psychiatric problems
58	1:178816113:G:T	rs73039830	1	178816113	1.02291e-09	1	rs73039830	Hypertension-Psychiatric problems
59	1:179851186:C:G	rs112714304	1	179851186	4.81322e-08	1	rs112714304	Hypertension-Psychiatric problems
60	1:181483450:A:T	rs12076825	1	181483450	2.7673e-09	1	rs12076825	Hypertension-Psychiatric problems
61	1:188073361:G:T	rs12024781	1	188073361	1.17249e-08	1	rs12024781	Hypertension-Psychiatric problems
62	1:192115069:C:T	rs148980324	1	192115069	2.61939e-11	1	rs148980324	Hypertension-Psychiatric problems
62	1:192403191:C:T	rs12409445	1	192403191	1.44098e-10	1	rs12409445	Hypertension-Psychiatric problems
63	1:193583819:C:T	rs10754065	1	193583819	2.97434e-08	1	rs10754065	Hypertension-Psychiatric problems
64	1:194252498:C:T	rs74229765	1	194252498	1.20224e-08	1	rs74229765	Hypertension-Psychiatric problems
64	1:194381051:A:C	rs12135576	1	194381051	4.10679e-08	1	rs12135576	Hypertension-Psychiatric problems
65	1:196093600:C:T	rs12401758	1	196093600	3.05352e-08	1	rs12401758	Hypertension-Psychiatric problems
65	1:196306399:A:G	rs150762043	1	196306399	4.47416e-08	1	rs150762043	Hypertension-Psychiatric problems
66	1:198781037:A:C	rs10919590	1	198781037	8.60155e-10	1	rs10919590	Hypertension-Psychiatric problems
67	1:202652939:C:T	rs6698441	1	202652939	4.95668e-11	1	rs6698441	Hypertension-Psychiatric problems
68	1:204960445:A:G	rs72753447	1	204960445	1.57016e-08	1	rs72753447	Hypertension-Psychiatric problems
69	1:209280982:A:T	rs2970567	1	209280982	2.64262e-10	1	rs2970567	Hypertension-Psychiatric problems
70	1:209673608:A:T	rs10863775	1	209673608	2.85134e-10	1	rs10863775	Hypertension-Psychiatric problems
71	1:210744289:A:C	rs17188367	1	210744289	2.33817e-08	1	rs17188367	Hypertension-Psychiatric problems
72	1:218036237:G:T	rs6658846	1	218036237	1.99983e-08	1	rs6658846	Hypertension-Psychiatric problems
73	1:221657985:G:T	rs77012522	1	221657985	4.70194e-08	1	rs77012522	Hypertension-Psychiatric problems
73	1:221681959:A:G	rs9726287	1	221681959	3.81946e-08	1	rs9726287	Hypertension-Psychiatric problems
74	1:222043234:A:G	rs71642738	1	222043234	1.06453e-08	1	rs71642738	Hypertension-Psychiatric problems
75	1:224883578:A:G	rs148309062	1	224883578	7.88656e-09	1	rs148309062	Hypertension-Psychiatric problems
76	1:227272799:A:G	rs12117207	1	227272799	2.18826e-08	1	rs12117207	Hypertension-Psychiatric problems
77	1:230206963:C:T	rs6684677	1	230206963	6.11664e-09	1	rs6684677	Hypertension-Psychiatric problems
78	1:233603666:A:G	rs10910179	1	233603666	3.98021e-08	1	rs10910179	Hypertension-Psychiatric problems
79	1:233989642:A:G	rs72766171	1	233989642	3.2017e-08	1	rs72766171	Hypertension-Psychiatric problems
79	1:234090870:A:G	rs114691416	1	234090870	3.81808e-09	1	rs114691416	Hypertension-Psychiatric problems
80	1:236316126:C:G	rs12401814	1	236316126	5.58231e-10	1	rs12401814	Hypertension-Psychiatric problems
81	1:236638178:A:G	rs646961	1	236638178	1.14432e-09	1	rs646961	Hypertension-Psychiatric problems
82	1:239658835:C:G	rs946356	1	239658835	1.14623e-10	1	rs946356	Hypertension-Psychiatric problems
83	1:241461507:C:T	rs12062959	1	241461507	3.4593e-08	1	rs12062959	Hypertension-Psychiatric problems
84	1:242827207:C:T	rs142465833	1	242827207	3.27886e-08	1	rs142465833	Hypertension-Psychiatric problems
85	2:226243:C:T	rs144639455	2	226243	4.94791e-09	1	rs144639455	Hypertension-Psychiatric problems
86	2:778436:A:G	rs12618964	2	778436	3.10557e-08	1	rs12618964	Hypertension-Psychiatric problems
87	2:1119629:A:G	rs13430002	2	1119629	2.1475e-08	1	rs13430002	Hypertension-Psychiatric problems
88	2:2550800:C:T	rs116147149	2	2550800	1.26701e-10	1	rs116147149	Hypertension-Psychiatric problems
89	2:3286550:C:T	rs2694086	2	3286550	3.30634e-08	1	rs2694086	Hypertension-Psychiatric problems
90	2:3640142:C:T	rs6542680	2	3640142	6.06866e-10	1	rs6542680	Hypertension-Psychiatric problems
91	2:4902201:C:T	rs2165184	2	4902201	3.07631e-08	1	rs2165184	Hypertension-Psychiatric problems
92	2:5222191:C:T	rs12997987	2	5222191	5.43374e-10	1	rs12997987	Hypertension-Psychiatric problems
93	2:6530141:C:T	rs140580828	2	6530141	1.64751e-08	1	rs140580828	Hypertension-Psychiatric problems
94	2:8361577:A:G	rs59956646	2	8361577	5.63608e-09	1	rs59956646	Hypertension-Psychiatric problems
95	2:9594072:C:T	rs7604174	2	9594072	7.74802e-09	1	rs7604174	Hypertension-Psychiatric problems
96	2:10775607:A:G	rs150171926	2	10775607	2.14446e-09	1	rs150171926	Hypertension-Psychiatric problems
97	2:14449912:C:T	rs11690928	2	14449912	1.88156e-09	1	rs11690928	Hypertension-Psychiatric problems
98	2:15042747:G:T	rs4670038	2	15042747	2.05698e-09	1	rs4670038	Hypertension-Psychiatric problems
99	2:17640475:C:T	rs551670451	2	17640475	2.90618e-08	1	rs551670451	Hypertension-Psychiatric problems
100	2:18082002:A:C	rs12478311	2	18082002	5.10823e-10	1	rs12478311	Hypertension-Psychiatric problems
101	2:20874226:C:T	rs2279330	2	20874226	1.27864e-08	1	rs2279330	Hypertension-Psychiatric problems
102	2:21917906:A:C	rs62132724	2	21917906	4.58914e-08	1	rs62132724	Hypertension-Psychiatric problems
103	2:26117184:A:G	rs142581502	2	26117184	4.67425e-08	1	rs142581502	Hypertension-Psychiatric problems
104	2:32312495:A:C	rs420731	2	32312495	3.5258e-08	1	rs420731	Hypertension-Psychiatric problems
105	2:33927009:C:G	rs139409144	2	33927009	4.33488e-09	1	rs139409144	Hypertension-Psychiatric problems
106	2:36864190:A:C	rs115225749	2	36864190	3.18505e-09	1	rs115225749	Hypertension-Psychiatric problems
107	2:40130043:C:T	rs72932909	2	40130043	3.54285e-08	1	rs72932909	Hypertension-Psychiatric problems
107	2:40339717:G:T	rs5553	2	40339717	2.16343e-08	1	rs5553	Hypertension-Psychiatric problems
108	2:40761973:C:T	rs3796079	2	40761973	2.23882e-09	1	rs3796079	Hypertension-Psychiatric problems
109	2:42337621:C:T	rs6759564	2	42337621	4.15185e-08	1	rs6759564	Hypertension-Psychiatric problems
110	2:43132146:A:G	rs11904826	2	43132146	3.87842e-11	1	rs11904826	Hypertension-Psychiatric problems
111	2:45029525:C:T	rs4953133	2	45029525	1.66756e-10	1	rs4953133	Hypertension-Psychiatric problems
112	2:46327960:C:G	rs12477409	2	46327960	2.39307e-08	1	rs12477409	Hypertension-Psychiatric problems
112	2:46461794:C:T	rs11125059	2	46461794	4.88914e-08	1	rs11125059	Hypertension-Psychiatric problems
113	2:52022609:C:G	rs28966697	2	52022609	3.04055e-09	1	rs28966697	Hypertension-Psychiatric problems
114	2:55483020:C:T	rs2589094	2	55483020	2.11189e-09	1	rs2589094	Hypertension-Psychiatric problems
115	2:58512527:C:T	rs79833421	2	58512527	2.65351e-10	1	rs79833421	Hypertension-Psychiatric problems
116	2:59986616:C:T	rs76958697	2	59986616	1.88989e-08	1	rs76958697	Hypertension-Psychiatric problems
117	2:63069985:A:G	rs181577327	2	63069985	1.48418e-09	1	rs181577327	Hypertension-Psychiatric problems
117	2:63862472:C:T	rs185024497	2	63862472	2.47851e-09	1	rs185024497	Hypertension-Psychiatric problems
118	2:65586504:A:G	rs74673731	2	65586504	2.4079e-08	1	rs74673731	Hypertension-Psychiatric problems
118	2:65768493:G:T	rs702913	2	65768493	2.30504e-09	1	rs702913	Hypertension-Psychiatric problems
119	2:67724134:A:G	rs1568467	2	67724134	2.81052e-09	1	rs1568467	Hypertension-Psychiatric problems
119	2:67962657:A:G	rs17615476	2	67962657	6.77623e-09	1	rs17615476	Hypertension-Psychiatric problems
120	2:70957107:A:G	rs2863798	2	70957107	3.47625e-08	1	rs2863798	Hypertension-Psychiatric problems
121	2:75046751:C:T	rs3100580	2	75046751	3.10776e-08	1	rs3100580	Hypertension-Psychiatric problems
122	2:76085265:A:G	rs61587571	2	76085265	4.51203e-08	1	rs61587571	Hypertension-Psychiatric problems
123	2:76595829:A:G	rs1405345	2	76595829	3.66646e-09	1	rs1405345	Hypertension-Psychiatric problems
123	2:76845974:C:T	rs80137667	2	76845974	2.11255e-08	1	rs80137667	Hypertension-Psychiatric problems
124	2:83826822:C:T	rs112689394	2	83826822	1.53959e-08	1	rs112689394	Hypertension-Psychiatric problems
125	2:97447121:C:G	rs62152771	2	97447121	2.47609e-08	1	rs62152771	Hypertension-Psychiatric problems
126	2:102111912:A:G	rs13388183	2	102111912	1.80512e-08	1	rs13388183	Hypertension-Psychiatric problems
126	2:102740187:A:G	rs188706151	2	102740187	6.97135e-09	1	rs188706151	Hypertension-Psychiatric problems
127	2:106689880:C:T	rs80013398	2	106689880	3.9872e-08	1	rs80013398	Hypertension-Psychiatric problems
128	2:107854333:A:G	rs2377846	2	107854333	2.28323e-08	1	rs2377846	Hypertension-Psychiatric problems
128	2:107878017:C:T	rs73951062	2	107878017	1.20971e-08	1	rs73951062	Hypertension-Psychiatric problems
129	2:115381535:A:G	rs56676936	2	115381535	4.45709e-08	1	rs56676936	Hypertension-Psychiatric problems
130	2:120045513:C:T	rs62159383	2	120045513	1.84267e-08	1	rs62159383	Hypertension-Psychiatric problems
131	2:121440919:C:T	rs11685547	2	121440919	1.81995e-08	1	rs11685547	Hypertension-Psychiatric problems
131	2:121521817:C:G	rs11122815	2	121521817	1.49751e-09	1	rs11122815	Hypertension-Psychiatric problems
132	2:121923219:C:G	rs57606349	2	121923219	2.02104e-08	1	rs57606349	Hypertension-Psychiatric problems
132	2:122273769:C:T	rs6730694	2	122273769	7.01467e-09	1	rs6730694	Hypertension-Psychiatric problems
133	2:129540170:G:T	rs59780352	2	129540170	4.69031e-09	1	rs59780352	Hypertension-Psychiatric problems
134	2:131671572:G:T	rs181363725	2	131671572	3.0098e-09	1	rs181363725	Hypertension-Psychiatric problems
135	2:137404734:A:G	rs2121204	2	137404734	1.66554e-08	1	rs2121204	Hypertension-Psychiatric problems
136	2:139322885:A:G	rs113392333	2	139322885	6.48795e-10	1	rs113392333	Hypertension-Psychiatric problems
137	2:146215709:A:G	rs57953861	2	146215709	1.13094e-08	1	rs57953861	Hypertension-Psychiatric problems
138	2:147323612:C:G	rs6721591	2	147323612	1.6164e-08	1	rs6721591	Hypertension-Psychiatric problems
139	2:148667011:A:T	rs74778696	2	148667011	3.12897e-08	1	rs74778696	Hypertension-Psychiatric problems
140	2:150408140:A:T	rs78439062	2	150408140	2.05125e-09	1	rs78439062	Hypertension-Psychiatric problems
141	2:151962567:A:C	rs71415121	2	151962567	2.22783e-08	1	rs71415121	Hypertension-Psychiatric problems
142	2:153147849:A:T	rs62174995	2	153147849	5.98827e-09	1	rs62174995	Hypertension-Psychiatric problems
143	2:153472736:C:G	rs62179597	2	153472736	2.40947e-08	1	rs62179597	Hypertension-Psychiatric problems
144	2:155312594:A:G	rs2349220	2	155312594	3.00431e-09	1	rs2349220	Hypertension-Psychiatric problems
144	2:155376660:A:G	rs183719432	2	155376660	2.34866e-08	1	rs183719432	Hypertension-Psychiatric problems
144	2:155423134:C:T	rs12612129	2	155423134	1.04786e-09	1	rs12612129	Hypertension-Psychiatric problems
145	2:157502466:C:G	rs12476593	2	157502466	5.99973e-10	1	rs12476593	Hypertension-Psychiatric problems
146	2:159103228:C:T	rs6437152	2	159103228	1.35777e-08	1	rs6437152	Hypertension-Psychiatric problems
147	2:159442937:G:T	rs719931	2	159442937	2.54805e-08	1	rs719931	Hypertension-Psychiatric problems
148	2:161625859:A:G	rs62195612	2	161625859	3.91363e-09	1	rs62195612	Hypertension-Psychiatric problems
149	2:162950320:C:T	rs13013477	2	162950320	1.85727e-10	1	rs13013477	Hypertension-Psychiatric problems
149	2:162976796:A:C	rs114779135	2	162976796	1.90526e-08	1	rs114779135	Hypertension-Psychiatric problems
150	2:166288019:A:G	rs11682468	2	166288019	2.0249e-10	1	rs11682468	Hypertension-Psychiatric problems
151	2:167324580:C:T	rs182686712	2	167324580	1.52623e-10	1	rs182686712	Hypertension-Psychiatric problems
152	2:169578343:C:T	rs148148338	2	169578343	1.64423e-08	1	rs148148338	Hypertension-Psychiatric problems
153	2:170036171:A:G	rs529149843	2	170036171	3.62653e-09	1	rs529149843	Hypertension-Psychiatric problems
154	2:171189496:A:G	rs34928147	2	171189496	3.76783e-09	1	rs34928147	Hypertension-Psychiatric problems
155	2:171588924:A:T	rs4132720	2	171588924	3.38224e-08	1	rs4132720	Hypertension-Psychiatric problems
156	2:190417446:A:G	rs2043933	2	190417446	3.04897e-08	1	rs2043933	Hypertension-Psychiatric problems
157	2:192255820:A:G	rs1878614	2	192255820	1.63895e-08	1	rs1878614	Hypertension-Psychiatric problems
158	2:195368744:C:T	rs79686781	2	195368744	4.24406e-08	1	rs79686781	Hypertension-Psychiatric problems
159	2:199047558:G:T	rs9789590	2	199047558	2.98923e-08	1	rs9789590	Hypertension-Psychiatric problems
159	2:199250881:C:T	rs7583995	2	199250881	4.40199e-08	1	rs7583995	Hypertension-Psychiatric problems
160	2:206223316:A:T	rs76289373	2	206223316	4.41517e-08	1	rs76289373	Hypertension-Psychiatric problems
161	2:206511907:A:G	rs860278	2	206511907	3.88494e-08	1	rs860278	Hypertension-Psychiatric problems
162	2:208088537:C:T	rs960379	2	208088537	6.63081e-10	1	rs960379	Hypertension-Psychiatric problems
163	2:213458985:A:G	rs186222804	2	213458985	3.57017e-08	1	rs186222804	Hypertension-Psychiatric problems
164	2:221464328:C:G	rs7565337	2	221464328	3.98442e-08	1	rs7565337	Hypertension-Psychiatric problems
165	2:222076660:A:G	rs13403064	2	222076660	2.05465e-08	1	rs13403064	Hypertension-Psychiatric problems
166	2:223072553:A:G	rs2395862	2	223072553	4.86556e-08	1	rs2395862	Hypertension-Psychiatric problems
167	2:224693138:C:T	rs62187863	2	224693138	9.6961e-09	1	rs62187863	Hypertension-Psychiatric problems
168	2:227224244:A:G	rs7597309	2	227224244	3.18813e-09	1	rs7597309	Hypertension-Psychiatric problems
169	2:227613106:C:G	rs10201995	2	227613106	1.558e-08	1	rs10201995	Hypertension-Psychiatric problems
169	2:227793405:C:T	rs150478980	2	227793405	3.55204e-08	1	rs150478980	Hypertension-Psychiatric problems
170	2:229318577:C:T	rs11673816	2	229318577	1.66319e-08	1	rs11673816	Hypertension-Psychiatric problems
171	2:234621086:C:T	rs2013021	2	234621086	6.85058e-09	1	rs2013021	Hypertension-Psychiatric problems
172	2:234993678:C:T	rs72978247	2	234993678	7.84747e-09	1	rs72978247	Hypertension-Psychiatric problems
173	2:236067626:C:T	rs72975353	2	236067626	4.38183e-08	1	rs72975353	Hypertension-Psychiatric problems
174	2:236451645:C:T	rs6706086	2	236451645	4.71689e-09	1	rs6706086	Hypertension-Psychiatric problems
175	2:238233665:A:T	rs72984147	2	238233665	4.02649e-08	1	rs72984147	Hypertension-Psychiatric problems
176	2:238842875:A:G	rs895577	2	238842875	2.72079e-08	1	rs895577	Hypertension-Psychiatric problems
177	2:239999483:C:T	rs77831079	2	239999483	1.37741e-08	1	rs77831079	Hypertension-Psychiatric problems
178	3:62437:A:T	rs9682412	3	62437	2.85448e-09	2	rs9682412;rs7616411	Hypertension-Psychiatric problems
179	3:1923511:C:T	rs34979264	3	1923511	2.05951e-08	1	rs34979264	Hypertension-Psychiatric problems
180	3:3934506:A:T	rs981190	3	3934506	2.27217e-08	1	rs981190	Hypertension-Psychiatric problems
181	3:4697186:A:T	rs62231584	3	4697186	1.41817e-08	1	rs62231584	Hypertension-Psychiatric problems
181	3:4724683:A:G	rs2054869	3	4724683	8.43405e-11	1	rs2054869	Hypertension-Psychiatric problems
182	3:6403042:C:T	rs6763094	3	6403042	2.50367e-08	1	rs6763094	Hypertension-Psychiatric problems
183	3:7941438:C:G	rs13086690	3	7941438	1.58255e-08	1	rs13086690	Hypertension-Psychiatric problems
184	3:10909566:A:G	rs11918616	3	10909566	5.80274e-09	1	rs11918616	Hypertension-Psychiatric problems
185	3:12301915:C:T	rs112496224	3	12301915	3.44035e-10	1	rs112496224	Hypertension-Psychiatric problems
186	3:12915829:C:T	rs3732684	3	12915829	8.43228e-09	1	rs3732684	Hypertension-Psychiatric problems
187	3:13381539:C:T	rs2271508	3	13381539	1.38562e-08	1	rs2271508	Hypertension-Psychiatric problems
188	3:16293675:C:T	rs842245	3	16293675	3.14688e-08	1	rs842245	Hypertension-Psychiatric problems
188	3:16404197:A:G	rs78722417	3	16404197	1.47335e-08	1	rs78722417	Hypertension-Psychiatric problems
189	3:19872393:C:T	rs148632209	3	19872393	8.54459e-09	1	rs148632209	Hypertension-Psychiatric problems
190	3:20623560:C:T	rs143346337	3	20623560	1.52184e-08	1	rs143346337	Hypertension-Psychiatric problems
191	3:24086300:C:T	rs2221826	3	24086300	4.36426e-08	1	rs2221826	Hypertension-Psychiatric problems
192	3:25075252:A:G	rs11712643	3	25075252	2.06906e-08	1	rs11712643	Hypertension-Psychiatric problems
193	3:39498854:A:G	rs9819088	3	39498854	5.21667e-09	1	rs9819088	Hypertension-Psychiatric problems
193	3:39785561:C:T	rs138102432	3	39785561	1.39984e-08	1	rs138102432	Hypertension-Psychiatric problems
194	3:41192446:A:G	rs142029349	3	41192446	4.79887e-09	1	rs142029349	Hypertension-Psychiatric problems
195	3:41827062:C:T	rs73071344	3	41827062	8.10524e-09	1	rs73071344	Hypertension-Psychiatric problems
196	3:52751817:A:C	rs143423464	3	52751817	1.49144e-08	1	rs143423464	Hypertension-Psychiatric problems
197	3:53988755:A:G	rs59424446	3	53988755	3.57317e-08	1	rs59424446	Hypertension-Psychiatric problems
198	3:54756948:C:T	rs493974	3	54756948	2.79169e-08	1	rs493974	Hypertension-Psychiatric problems
198	3:54852313:C:T	rs139527752	3	54852313	3.35247e-08	1	rs139527752	Hypertension-Psychiatric problems
199	3:55570952:C:T	rs6767040	3	55570952	2.58908e-08	1	rs6767040	Hypertension-Psychiatric problems
200	3:55949881:A:G	rs73083339	3	55949881	2.75226e-08	1	rs73083339	Hypertension-Psychiatric problems
201	3:59469923:C:T	rs73095774	3	59469923	3.38803e-08	1	rs73095774	Hypertension-Psychiatric problems
201	3:59727802:A:G	rs1155530	3	59727802	1.10501e-09	1	rs1155530	Hypertension-Psychiatric problems
202	3:60926618:C:T	rs57176634	3	60926618	1.08467e-09	1	rs57176634	Hypertension-Psychiatric problems
203	3:66057834:A:G	rs28575436	3	66057834	3.82506e-08	1	rs28575436	Hypertension-Psychiatric problems
204	3:66470497:C:G	rs6806664	3	66470497	3.31086e-09	1	rs6806664	Hypertension-Psychiatric problems
204	3:66665254:C:T	rs116769324	3	66665254	2.96854e-09	1	rs116769324	Hypertension-Psychiatric problems
205	3:67395414:A:G	rs56108917	3	67395414	3.39441e-08	1	rs56108917	Hypertension-Psychiatric problems
206	3:68138963:C:T	rs73834824	3	68138963	4.04514e-08	1	rs73834824	Hypertension-Psychiatric problems
207	3:70284528:C:G	rs12494365	3	70284528	3.99085e-09	1	rs12494365	Hypertension-Psychiatric problems
208	3:71238088:A:T	rs111323182	3	71238088	3.77154e-08	1	rs111323182	Hypertension-Psychiatric problems
209	3:72624677:C:G	rs74689676	3	72624677	7.86848e-09	1	rs74689676	Hypertension-Psychiatric problems
210	3:78862290:C:T	rs75031763	3	78862290	1.16245e-08	1	rs75031763	Hypertension-Psychiatric problems
211	3:79598933:C:T	rs73116887	3	79598933	4.63939e-09	1	rs73116887	Hypertension-Psychiatric problems
212	3:83575279:A:G	rs148490153	3	83575279	1.26023e-08	1	rs148490153	Hypertension-Psychiatric problems
213	3:87522769:A:G	rs58352763	3	87522769	1.47598e-08	1	rs58352763	Hypertension-Psychiatric problems
214	3:89759978:G:T	rs13080457	3	89759978	3.95404e-08	1	rs13080457	Hypertension-Psychiatric problems
215	3:93993756:A:G	rs75506516	3	93993756	1.85963e-08	1	rs75506516	Hypertension-Psychiatric problems
216	3:95429190:C:T	rs9842461	3	95429190	1.07341e-08	1	rs9842461	Hypertension-Psychiatric problems
217	3:101697679:A:G	rs1513120	3	101697679	3.61161e-08	1	rs1513120	Hypertension-Psychiatric problems
218	3:110969692:C:T	rs10511292	3	110969692	2.95976e-08	1	rs10511292	Hypertension-Psychiatric problems
219	3:112613212:G:T	rs183873699	3	112613212	4.40849e-08	1	rs183873699	Hypertension-Psychiatric problems
220	3:113884963:G:T	rs112718054	3	113884963	2.4418e-10	1	rs112718054	Hypertension-Psychiatric problems
221	3:118125046:C:T	rs480491	3	118125046	6.13555e-09	1	rs480491	Hypertension-Psychiatric problems
222	3:119469245:A:G	rs78841649	3	119469245	3.00156e-08	1	rs78841649	Hypertension-Psychiatric problems
223	3:121903266:A:G	rs9883981	3	121903266	1.24903e-10	1	rs9883981	Hypertension-Psychiatric problems
224	3:122762440:C:T	rs6791346	3	122762440	4.45867e-08	1	rs6791346	Hypertension-Psychiatric problems
225	3:123170050:A:C	rs62262434	3	123170050	1.47328e-08	1	rs62262434	Hypertension-Psychiatric problems
226	3:125948511:G:T	rs74910602	3	125948511	5.23233e-09	1	rs74910602	Hypertension-Psychiatric problems
227	3:128529624:C:T	rs191247275	3	128529624	2.15558e-08	1	rs191247275	Hypertension-Psychiatric problems
227	3:128581963:C:T	rs62274470	3	128581963	2.0934e-09	1	rs62274470	Hypertension-Psychiatric problems
228	3:131813678:A:G	rs6439343	3	131813678	1.55262e-08	1	rs6439343	Hypertension-Psychiatric problems
229	3:135469193:C:T	rs115196834	3	135469193	3.68914e-08	1	rs115196834	Hypertension-Psychiatric problems
229	3:136255860:A:G	rs181966930	3	136255860	3.50553e-08	1	rs181966930	Hypertension-Psychiatric problems
230	3:138788548:A:T	rs650931	3	138788548	3.43082e-08	1	rs650931	Hypertension-Psychiatric problems
231	3:140704442:C:T	rs13066492	3	140704442	5.81465e-09	1	rs13066492	Hypertension-Psychiatric problems
232	3:142720834:C:T	rs17557029	3	142720834	5.98409e-09	1	rs17557029	Hypertension-Psychiatric problems
233	3:146188811:C:T	rs12152259	3	146188811	2.91532e-08	1	rs12152259	Hypertension-Psychiatric problems
234	3:147969304:C:G	rs73007927	3	147969304	2.86411e-09	1	rs73007927	Hypertension-Psychiatric problems
235	3:149064544:C:T	rs142692419	3	149064544	1.39476e-09	1	rs142692419	Hypertension-Psychiatric problems
236	3:150568311:C:T	rs139019265	3	150568311	9.14482e-09	1	rs139019265	Hypertension-Psychiatric problems
237	3:151871513:C:G	rs71306588	3	151871513	6.1318e-10	1	rs71306588	Hypertension-Psychiatric problems
238	3:152321858:C:T	rs11923583	3	152321858	4.76925e-08	1	rs11923583	Hypertension-Psychiatric problems
238	3:152324012:C:G	rs35744132	3	152324012	4.0748e-08	1	rs35744132	Hypertension-Psychiatric problems
239	3:155739597:A:G	rs57106481	3	155739597	1.62533e-08	1	rs57106481	Hypertension-Psychiatric problems
240	3:159809673:A:G	rs2009534	3	159809673	1.58566e-10	1	rs2009534	Hypertension-Psychiatric problems
241	3:162165679:A:G	rs7375066	3	162165679	3.12063e-09	2	rs7375066;rs78134600	Hypertension-Psychiatric problems
242	3:169243285:C:T	rs9851550	3	169243285	4.09317e-10	1	rs9851550	Hypertension-Psychiatric problems
243	3:173662288:A:T	rs11926085	3	173662288	4.8477e-08	1	rs11926085	Hypertension-Psychiatric problems
244	3:174439850:A:G	rs142649819	3	174439850	1.41966e-08	1	rs142649819	Hypertension-Psychiatric problems
245	3:179784491:C:T	rs73180097	3	179784491	9.27246e-10	1	rs73180097	Hypertension-Psychiatric problems
246	3:180438321:C:T	rs7649567	3	180438321	3.77046e-08	1	rs7649567	Hypertension-Psychiatric problems
247	3:181116418:A:G	rs56266308	3	181116418	4.11317e-09	1	rs56266308	Hypertension-Psychiatric problems
248	3:185696444:C:T	rs10937235	3	185696444	8.31724e-09	1	rs10937235	Hypertension-Psychiatric problems
249	3:189373156:C:G	rs9847440	3	189373156	2.36561e-08	1	rs9847440	Hypertension-Psychiatric problems
250	3:189931037:G:T	rs112618674	3	189931037	9.04607e-09	1	rs112618674	Hypertension-Psychiatric problems
251	3:193082309:C:T	rs184434823	3	193082309	3.99047e-10	1	rs184434823	Hypertension-Psychiatric problems
251	3:193448464:C:T	rs112283996	3	193448464	2.60205e-08	1	rs112283996	Hypertension-Psychiatric problems
252	3:194380959:A:T	rs148207521	3	194380959	1.16575e-08	1	rs148207521	Hypertension-Psychiatric problems
253	4:1097676:A:G	rs62294756	4	1097676	3.7357e-09	1	rs62294756	Hypertension-Psychiatric problems
254	4:5034486:A:G	rs62291612	4	5034486	4.16161e-08	1	rs62291612	Hypertension-Psychiatric problems
255	4:5840187:A:G	rs77764318	4	5840187	2.50204e-08	1	rs77764318	Hypertension-Psychiatric problems
256	4:9157388:A:T	rs150547742	4	9157388	1.70136e-08	1	rs150547742	Hypertension-Psychiatric problems
257	4:10144079:C:G	rs143209282	4	10144079	8.02222e-09	1	rs143209282	Hypertension-Psychiatric problems
258	4:15296594:C:T	rs10024821	4	15296594	1.70352e-10	1	rs10024821	Hypertension-Psychiatric problems
259	4:20985624:A:G	rs141429011	4	20985624	2.1466e-08	1	rs141429011	Hypertension-Psychiatric problems
260	4:23014955:A:G	rs75014964	4	23014955	4.10365e-08	1	rs75014964	Hypertension-Psychiatric problems
260	4:23025456:C:T	rs75463614	4	23025456	1.34549e-09	2	rs75463614;rs76027112	Hypertension-Psychiatric problems
261	4:30702963:A:G	rs7438996	4	30702963	8.65434e-09	1	rs7438996	Hypertension-Psychiatric problems
262	4:31275710:C:T	rs144732533	4	31275710	3.07768e-08	1	rs144732533	Hypertension-Psychiatric problems
263	4:36570878:C:T	rs11935054	4	36570878	1.34082e-09	1	rs11935054	Hypertension-Psychiatric problems
263	4:36877111:C:T	rs28673321	4	36877111	4.83479e-08	1	rs28673321	Hypertension-Psychiatric problems
264	4:39562252:A:G	rs10021379	4	39562252	3.71797e-08	1	rs10021379	Hypertension-Psychiatric problems
265	4:40223663:C:G	rs13143114	4	40223663	1.27294e-10	1	rs13143114	Hypertension-Psychiatric problems
266	4:40863133:C:T	rs9995156	4	40863133	1.12033e-08	1	rs9995156	Hypertension-Psychiatric problems
267	4:41475666:A:G	rs6824853	4	41475666	1.75363e-08	1	rs6824853	Hypertension-Psychiatric problems
268	4:42350044:C:T	rs62302229	4	42350044	3.03311e-08	1	rs62302229	Hypertension-Psychiatric problems
269	4:43228388:A:G	rs4339251	4	43228388	2.62205e-08	1	rs4339251	Hypertension-Psychiatric problems
270	4:45050344:C:T	rs4267771	4	45050344	1.98765e-08	1	rs4267771	Hypertension-Psychiatric problems
271	4:46481744:G:T	rs7442432	4	46481744	3.88128e-09	1	rs7442432	Hypertension-Psychiatric problems
272	4:47920011:A:G	rs28806296	4	47920011	1.92648e-08	1	rs28806296	Hypertension-Psychiatric problems
273	4:55229344:C:T	rs17690091	4	55229344	1.79232e-08	1	rs17690091	Hypertension-Psychiatric problems
274	4:56052927:A:G	rs115332064	4	56052927	4.80671e-08	1	rs115332064	Hypertension-Psychiatric problems
275	4:58543793:G:T	rs13137717	4	58543793	9.45266e-10	1	rs13137717	Hypertension-Psychiatric problems
276	4:61304154:A:G	rs75265161	4	61304154	3.50701e-09	1	rs75265161	Hypertension-Psychiatric problems
276	4:61474133:C:T	rs75916835	4	61474133	1.49345e-08	1	rs75916835	Hypertension-Psychiatric problems
276	4:61593595:A:C	rs74908276	4	61593595	2.33989e-08	1	rs74908276	Hypertension-Psychiatric problems
277	4:62932343:C:G	rs80129521	4	62932343	1.67006e-09	1	rs80129521	Hypertension-Psychiatric problems
278	4:63620078:A:T	rs145542732	4	63620078	7.36505e-09	1	rs145542732	Hypertension-Psychiatric problems
278	4:63728598:G:T	rs73821721	4	63728598	4.09271e-09	1	rs73821721	Hypertension-Psychiatric problems
279	4:71570023:C:T	rs1891452	4	71570023	2.42338e-08	1	rs1891452	Hypertension-Psychiatric problems
280	4:72992992:A:G	rs111290400	4	72992992	2.63717e-08	1	rs111290400	Hypertension-Psychiatric problems
281	4:74228004:C:T	rs12646111	4	74228004	4.50198e-09	1	rs12646111	Hypertension-Psychiatric problems
282	4:75342854:C:T	rs16851271	4	75342854	1.70905e-08	1	rs16851271	Hypertension-Psychiatric problems
283	4:76116631:C:T	rs116263825	4	76116631	2.00513e-08	1	rs116263825	Hypertension-Psychiatric problems
284	4:78020475:G:T	rs139737501	4	78020475	1.18122e-09	1	rs139737501	Hypertension-Psychiatric problems
285	4:80374386:A:G	rs78901095	4	80374386	1.25626e-09	1	rs78901095	Hypertension-Psychiatric problems
286	4:81342564:G:T	rs11727411	4	81342564	1.16821e-10	1	rs11727411	Hypertension-Psychiatric problems
287	4:82840633:A:C	rs67160234	4	82840633	3.74145e-08	1	rs67160234	Hypertension-Psychiatric problems
288	4:86191312:A:G	rs1563060	4	86191312	2.32525e-09	1	rs1563060	Hypertension-Psychiatric problems
289	4:88247114:A:G	rs191312627	4	88247114	1.77671e-08	1	rs191312627	Hypertension-Psychiatric problems
290	4:91983433:C:T	rs1461591	4	91983433	2.11633e-08	1	rs1461591	Hypertension-Psychiatric problems
290	4:92264112:C:T	rs10009394	4	92264112	3.14226e-08	1	rs10009394	Hypertension-Psychiatric problems
291	4:94354722:G:T	rs75056179	4	94354722	1.07831e-11	1	rs75056179	Hypertension-Psychiatric problems
292	4:99061479:C:T	rs6532725	4	99061479	3.59071e-08	1	rs6532725	Hypertension-Psychiatric problems
293	4:99630229:C:T	rs6814434	4	99630229	2.88558e-09	1	rs6814434	Hypertension-Psychiatric problems
293	4:99686600:A:G	rs2866024	4	99686600	4.65538e-08	1	rs2866024	Hypertension-Psychiatric problems
294	4:100338657:A:T	rs1154455	4	100338657	4.33413e-08	1	rs1154455	Hypertension-Psychiatric problems
295	4:100644543:A:G	rs6830504	4	100644543	6.1885e-11	1	rs6830504	Hypertension-Psychiatric problems
295	4:100821089:C:T	rs140678806	4	100821089	1.38857e-08	1	rs140678806	Hypertension-Psychiatric problems
295	4:101146937:A:T	rs72688361	4	101146937	3.81488e-08	1	rs72688361	Hypertension-Psychiatric problems
295	4:101372957:A:G	rs34596755	4	101372957	4.28831e-08	1	rs34596755	Hypertension-Psychiatric problems
296	4:102499571:C:T	rs56379505	4	102499571	3.30761e-08	1	rs56379505	Hypertension-Psychiatric problems
297	4:103271888:A:C	rs11931217	4	103271888	2.0528e-08	1	rs11931217	Hypertension-Psychiatric problems
298	4:105241134:A:G	rs10017357	4	105241134	2.78045e-08	1	rs10017357	Hypertension-Psychiatric problems
299	4:107556690:A:G	rs17359840	4	107556690	2.64999e-08	1	rs17359840	Hypertension-Psychiatric problems
300	4:110615223:C:T	rs5030576	4	110615223	4.27091e-08	1	rs5030576	Hypertension-Psychiatric problems
301	4:112505574:A:G	rs11935555	4	112505574	9.50765e-11	1	rs11935555	Hypertension-Psychiatric problems
302	4:113068192:G:T	rs61130306	4	113068192	6.08835e-09	1	rs61130306	Hypertension-Psychiatric problems
302	4:113340598:A:C	rs6533614	4	113340598	3.32546e-08	1	rs6533614	Hypertension-Psychiatric problems
303	4:113936495:C:T	rs2036605	4	113936495	3.77765e-08	1	rs2036605	Hypertension-Psychiatric problems
304	4:114550194:A:T	rs723091	4	114550194	3.07863e-08	1	rs723091	Hypertension-Psychiatric problems
305	4:116995473:A:C	rs1672595	4	116995473	1.50232e-08	1	rs1672595	Hypertension-Psychiatric problems
306	4:118426507:G:T	rs116144594	4	118426507	1.20505e-08	1	rs116144594	Hypertension-Psychiatric problems
307	4:119780414:A:T	rs186469370	4	119780414	3.54339e-08	1	rs186469370	Hypertension-Psychiatric problems
308	4:123027783:A:G	rs4833812	4	123027783	3.0341e-10	1	rs4833812	Hypertension-Psychiatric problems
309	4:125809289:C:T	rs6857392	4	125809289	1.55815e-08	1	rs6857392	Hypertension-Psychiatric problems
309	4:126087650:A:G	rs17791550	4	126087650	1.56616e-08	1	rs17791550	Hypertension-Psychiatric problems
310	4:127072824:C:T	rs62312793	4	127072824	6.09963e-10	1	rs62312793	Hypertension-Psychiatric problems
311	4:131197132:G:T	rs883078	4	131197132	1.92185e-08	1	rs883078	Hypertension-Psychiatric problems
311	4:131317570:A:G	rs1509434	4	131317570	4.47695e-09	1	rs1509434	Hypertension-Psychiatric problems
311	4:131545266:C:T	rs114058184	4	131545266	4.90751e-08	1	rs114058184	Hypertension-Psychiatric problems
312	4:137914742:C:T	rs112715031	4	137914742	6.4375e-09	1	rs112715031	Hypertension-Psychiatric problems
313	4:138472135:C:T	rs114335285	4	138472135	7.74146e-09	1	rs114335285	Hypertension-Psychiatric problems
314	4:139163639:A:T	rs4353954	4	139163639	6.08859e-10	1	rs4353954	Hypertension-Psychiatric problems
315	4:143043464:C:T	rs78361969	4	143043464	3.12906e-10	1	rs78361969	Hypertension-Psychiatric problems
316	4:148017270:G:T	rs145957140	4	148017270	4.36446e-13	1	rs145957140	Hypertension-Psychiatric problems
317	4:151114752:A:T	rs6843630	4	151114752	4.76807e-08	1	rs6843630	Hypertension-Psychiatric problems
318	4:152463897:G:T	rs55932132	4	152463897	2.1259e-10	1	rs55932132	Hypertension-Psychiatric problems
319	4:153131200:A:T	rs72736254	4	153131200	1.27719e-09	1	rs72736254	Hypertension-Psychiatric problems
320	4:154102002:C:T	rs190452027	4	154102002	4.13993e-09	1	rs190452027	Hypertension-Psychiatric problems
321	4:158074942:A:G	rs17035814	4	158074942	1.61975e-09	1	rs17035814	Hypertension-Psychiatric problems
322	4:160267737:G:T	rs41280453	4	160267737	2.84569e-09	1	rs41280453	Hypertension-Psychiatric problems
322	4:160477568:A:C	rs34839518	4	160477568	1.73686e-09	1	rs34839518	Hypertension-Psychiatric problems
323	4:161873503:C:T	rs77125095	4	161873503	2.90394e-08	1	rs77125095	Hypertension-Psychiatric problems
323	4:161976861:C:T	rs17301260	4	161976861	3.90633e-08	1	rs17301260	Hypertension-Psychiatric problems
324	4:167164713:C:T	rs72980384	4	167164713	6.93073e-11	1	rs72980384	Hypertension-Psychiatric problems
325	4:168134407:A:G	rs71620428	4	168134407	2.49435e-12	1	rs71620428	Hypertension-Psychiatric problems
326	4:172336517:A:G	rs72977036	4	172336517	4.92678e-08	1	rs72977036	Hypertension-Psychiatric problems
327	4:173181920:A:G	rs1827556	4	173181920	3.3523e-08	1	rs1827556	Hypertension-Psychiatric problems
327	4:173455031:G:T	rs114097264	4	173455031	4.94641e-09	1	rs114097264	Hypertension-Psychiatric problems
328	4:178457146:A:G	rs1316815	4	178457146	4.53754e-09	1	rs1316815	Hypertension-Psychiatric problems
329	4:182175634:G:T	rs61521238	4	182175634	3.46647e-08	1	rs61521238	Hypertension-Psychiatric problems
330	4:182561089:A:T	rs4069756	4	182561089	1.67997e-08	1	rs4069756	Hypertension-Psychiatric problems
331	4:188106749:C:T	rs76723957	4	188106749	3.78699e-08	1	rs76723957	Hypertension-Psychiatric problems
332	4:189251223:A:G	rs55664949	4	189251223	1.22556e-08	1	rs55664949	Hypertension-Psychiatric problems
333	5:1864538:A:G	rs1389313	5	1864538	1.20876e-09	1	rs1389313	Hypertension-Psychiatric problems
333	5:1948200:C:T	rs10042452	5	1948200	2.85485e-09	1	rs10042452	Hypertension-Psychiatric problems
334	5:3148480:C:G	rs2119632	5	3148480	9.36335e-09	1	rs2119632	Hypertension-Psychiatric problems
334	5:3194098:A:G	rs16871387	5	3194098	7.94032e-12	1	rs16871387	Hypertension-Psychiatric problems
335	5:5003731:C:T	rs171608	5	5003731	4.10707e-08	1	rs171608	Hypertension-Psychiatric problems
335	5:5319407:G:T	rs16875319	5	5319407	1.06654e-08	1	rs16875319	Hypertension-Psychiatric problems
336	5:8211969:C:T	rs16880072	5	8211969	4.1979e-10	1	rs16880072	Hypertension-Psychiatric problems
337	5:8669690:A:G	rs73738789	5	8669690	1.79693e-08	1	rs73738789	Hypertension-Psychiatric problems
338	5:10681296:A:G	rs5745294	5	10681296	3.8374e-10	1	rs5745294	Hypertension-Psychiatric problems
339	5:11722432:C:T	rs71599582	5	11722432	1.81564e-09	1	rs71599582	Hypertension-Psychiatric problems
340	5:12358927:C:T	rs2400150	5	12358927	4.63906e-09	2	rs2400150;rs11959148	Hypertension-Psychiatric problems
341	5:13392820:G:T	rs80022646	5	13392820	5.98739e-09	1	rs80022646	Hypertension-Psychiatric problems
342	5:13924740:C:T	rs2053685	5	13924740	1.65533e-08	2	rs2053685;rs34093778	Hypertension-Psychiatric problems
343	5:15271760:C:G	rs181917371	5	15271760	4.07086e-09	1	rs181917371	Hypertension-Psychiatric problems
344	5:15684334:A:G	rs16867546	5	15684334	2.92134e-08	1	rs16867546	Hypertension-Psychiatric problems
344	5:15843662:C:T	rs139742924	5	15843662	4.28422e-08	1	rs139742924	Hypertension-Psychiatric problems
345	5:17616105:A:G	rs141764208	5	17616105	1.31328e-11	1	rs141764208	Hypertension-Psychiatric problems
345	5:17764650:C:T	rs1514872	5	17764650	1.2994e-10	1	rs1514872	Hypertension-Psychiatric problems
346	5:18389524:G:T	rs35453235	5	18389524	4.73964e-10	1	rs35453235	Hypertension-Psychiatric problems
347	5:21634979:G:T	rs16888711	5	21634979	8.12415e-09	1	rs16888711	Hypertension-Psychiatric problems
348	5:22184430:A:G	rs4530730	5	22184430	2.35932e-08	1	rs4530730	Hypertension-Psychiatric problems
349	5:23049564:C:T	rs9293047	5	23049564	3.45015e-08	1	rs9293047	Hypertension-Psychiatric problems
350	5:23709934:G:T	rs114166521	5	23709934	1.47867e-09	1	rs114166521	Hypertension-Psychiatric problems
351	5:25569733:A:G	rs10052930	5	25569733	3.06737e-08	1	rs10052930	Hypertension-Psychiatric problems
352	5:28450793:A:C	rs115738629	5	28450793	2.88808e-08	1	rs115738629	Hypertension-Psychiatric problems
353	5:28763693:G:T	rs145984998	5	28763693	2.73697e-09	1	rs145984998	Hypertension-Psychiatric problems
353	5:29443743:C:T	rs1964682	5	29443743	2.6671e-08	1	rs1964682	Hypertension-Psychiatric problems
354	5:29845725:A:T	rs72745285	5	29845725	1.96386e-08	1	rs72745285	Hypertension-Psychiatric problems
355	5:31499815:C:T	rs56929103	5	31499815	1.87578e-09	1	rs56929103	Hypertension-Psychiatric problems
356	5:35249009:C:T	rs10036221	5	35249009	1.13183e-08	1	rs10036221	Hypertension-Psychiatric problems
357	5:36568670:A:G	rs72732512	5	36568670	8.10488e-09	1	rs72732512	Hypertension-Psychiatric problems
358	5:40327604:C:T	rs116371383	5	40327604	1.7971e-10	1	rs116371383	Hypertension-Psychiatric problems
358	5:40338748:A:T	rs10941502	5	40338748	4.66932e-08	1	rs10941502	Hypertension-Psychiatric problems
359	5:42263914:A:G	rs143113672	5	42263914	1.95074e-08	1	rs143113672	Hypertension-Psychiatric problems
360	5:54523849:C:T	rs72749881	5	54523849	6.03065e-09	1	rs72749881	Hypertension-Psychiatric problems
361	5:56312774:G:T	rs112103384	5	56312774	2.41773e-08	1	rs112103384	Hypertension-Psychiatric problems
362	5:62965632:C:T	rs4259135	5	62965632	3.24986e-08	1	rs4259135	Hypertension-Psychiatric problems
363	5:64529521:C:T	rs6884602	5	64529521	4.24504e-08	1	rs6884602	Hypertension-Psychiatric problems
364	5:72351708:A:T	rs166304	5	72351708	1.45737e-08	1	rs166304	Hypertension-Psychiatric problems
364	5:72400226:C:G	rs144764440	5	72400226	3.2798e-10	1	rs144764440	Hypertension-Psychiatric problems
365	5:76994497:A:G	rs2546161	5	76994497	4.64237e-10	1	rs2546161	Hypertension-Psychiatric problems
366	5:82127698:C:T	rs889278	5	82127698	7.23971e-09	1	rs889278	Hypertension-Psychiatric problems
367	5:84407859:C:T	rs12521624	5	84407859	2.30784e-08	1	rs12521624	Hypertension-Psychiatric problems
368	5:87396335:C:T	rs191254460	5	87396335	4.99819e-08	1	rs191254460	Hypertension-Psychiatric problems
369	5:89038522:C:T	rs10073773	5	89038522	5.50686e-09	1	rs10073773	Hypertension-Psychiatric problems
370	5:91450251:A:G	rs76195568	5	91450251	1.30515e-08	1	rs76195568	Hypertension-Psychiatric problems
371	5:92344858:A:G	rs2438469	5	92344858	4.42645e-09	1	rs2438469	Hypertension-Psychiatric problems
372	5:92704874:A:T	rs2344106	5	92704874	4.18176e-12	1	rs2344106	Hypertension-Psychiatric problems
372	5:92974276:C:T	rs7710106	5	92974276	3.37577e-08	1	rs7710106	Hypertension-Psychiatric problems
373	5:96121524:C:T	rs469783	5	96121524	1.76377e-08	1	rs469783	Hypertension-Psychiatric problems
374	5:97990461:A:G	rs152990	5	97990461	6.47575e-09	1	rs152990	Hypertension-Psychiatric problems
375	5:101421286:A:C	rs17262590	5	101421286	3.814e-10	1	rs17262590	Hypertension-Psychiatric problems
375	5:101445015:C:T	rs72660736	5	101445015	2.36908e-08	1	rs72660736	Hypertension-Psychiatric problems
376	5:103964192:A:G	rs162058	5	103964192	7.39715e-09	1	rs162058	Hypertension-Psychiatric problems
377	5:105163415:A:G	rs1384560	5	105163415	4.66245e-08	1	rs1384560	Hypertension-Psychiatric problems
378	5:105929187:C:T	rs11960532	5	105929187	2.5169e-08	1	rs11960532	Hypertension-Psychiatric problems
378	5:106044549:A:G	rs6861868	5	106044549	4.91593e-08	1	rs6861868	Hypertension-Psychiatric problems
379	5:108452070:A:G	rs17450449	5	108452070	1.02936e-08	1	rs17450449	Hypertension-Psychiatric problems
380	5:109258386:A:G	rs10076576	5	109258386	8.24204e-09	1	rs10076576	Hypertension-Psychiatric problems
381	5:111091744:A:G	rs149169767	5	111091744	1.42672e-08	1	rs149169767	Hypertension-Psychiatric problems
382	5:117551678:A:C	rs1479229	5	117551678	3.41287e-10	1	rs1479229	Hypertension-Psychiatric problems
383	5:127802836:C:T	rs1858079	5	127802836	6.82826e-10	1	rs1858079	Hypertension-Psychiatric problems
384	5:136906585:G:T	rs2158153	5	136906585	3.21248e-08	1	rs2158153	Hypertension-Psychiatric problems
385	5:144347503:G:T	rs113565803	5	144347503	7.1373e-09	1	rs113565803	Hypertension-Psychiatric problems
386	5:145124434:A:T	rs6869743	5	145124434	3.94627e-09	1	rs6869743	Hypertension-Psychiatric problems
387	5:145570798:A:G	rs72824123	5	145570798	9.15443e-09	1	rs72824123	Hypertension-Psychiatric problems
387	5:145770109:A:G	rs78242153	5	145770109	5.8091e-11	1	rs78242153	Hypertension-Psychiatric problems
388	5:146611000:A:G	rs72822021	5	146611000	1.10141e-08	1	rs72822021	Hypertension-Psychiatric problems
389	5:149088320:C:T	rs72828375	5	149088320	3.99269e-08	1	rs72828375	Hypertension-Psychiatric problems
390	5:149877107:A:G	rs116579022	5	149877107	1.62799e-08	1	rs116579022	Hypertension-Psychiatric problems
391	5:150819839:A:G	rs17111998	5	150819839	6.51234e-09	1	rs17111998	Hypertension-Psychiatric problems
392	5:151197416:C:T	rs2964613	5	151197416	5.0483e-09	1	rs2964613	Hypertension-Psychiatric problems
393	5:154457942:C:G	rs991314	5	154457942	3.71445e-08	1	rs991314	Hypertension-Psychiatric problems
394	5:155053217:A:G	rs2872177	5	155053217	1.88142e-08	1	rs2872177	Hypertension-Psychiatric problems
395	5:156979091:A:G	rs140388519	5	156979091	4.11121e-08	1	rs140388519	Hypertension-Psychiatric problems
396	5:157933592:A:G	rs2964503	5	157933592	4.95867e-08	1	rs2964503	Hypertension-Psychiatric problems
397	5:162636725:C:G	rs1560060	5	162636725	3.76048e-08	1	rs1560060	Hypertension-Psychiatric problems
398	5:165917609:C:G	rs2961869	5	165917609	1.06005e-08	1	rs2961869	Hypertension-Psychiatric problems
399	5:166943247:C:T	rs114136710	5	166943247	4.78805e-08	1	rs114136710	Hypertension-Psychiatric problems
400	5:172918274:C:G	rs703753	5	172918274	4.05158e-08	1	rs703753	Hypertension-Psychiatric problems
401	5:175285898:A:G	rs890737	5	175285898	2.71168e-08	1	rs890737	Hypertension-Psychiatric problems
402	5:177618941:A:G	rs7701335	5	177618941	1.386e-08	1	rs7701335	Hypertension-Psychiatric problems
403	5:178225524:A:G	rs35930664	5	178225524	3.48471e-10	1	rs35930664	Hypertension-Psychiatric problems
404	6:1346561:G:T	rs17201698	6	1346561	2.78032e-08	1	rs17201698	Hypertension-Psychiatric problems
405	6:2073932:A:C	rs77690599	6	2073932	4.02284e-08	1	rs77690599	Hypertension-Psychiatric problems
406	6:2763738:C:T	rs6900099	6	2763738	2.74309e-08	1	rs6900099	Hypertension-Psychiatric problems
406	6:2961069:C:T	rs6909551	6	2961069	2.90011e-08	1	rs6909551	Hypertension-Psychiatric problems
407	6:3982525:C:T	rs9503867	6	3982525	2.82522e-09	1	rs9503867	Hypertension-Psychiatric problems
408	6:4520104:A:C	rs6597074	6	4520104	8.42561e-09	1	rs6597074	Hypertension-Psychiatric problems
409	6:8642914:G:T	rs9406184	6	8642914	9.02155e-13	1	rs9406184	Hypertension-Psychiatric problems
410	6:10492511:G:T	rs72819779	6	10492511	2.93251e-09	1	rs72819779	Hypertension-Psychiatric problems
411	6:11426016:C:T	rs144852977	6	11426016	1.64775e-09	1	rs144852977	Hypertension-Psychiatric problems
412	6:11869428:A:G	rs74783221	6	11869428	4.25402e-09	1	rs74783221	Hypertension-Psychiatric problems
413	6:12419592:C:T	rs13210439	6	12419592	8.60292e-09	1	rs13210439	Hypertension-Psychiatric problems
414	6:14995985:C:T	rs9396547	6	14995985	3.38167e-08	1	rs9396547	Hypertension-Psychiatric problems
415	6:15696215:A:G	rs138785553	6	15696215	1.51115e-10	1	rs138785553	Hypertension-Psychiatric problems
415	6:15919122:C:T	rs138784984	6	15919122	5.72232e-09	1	rs138784984	Hypertension-Psychiatric problems
416	6:17567325:A:G	rs13205212	6	17567325	8.99086e-10	1	rs13205212	Hypertension-Psychiatric problems
416	6:17639033:C:T	rs114904693	6	17639033	1.68977e-08	1	rs114904693	Hypertension-Psychiatric problems
417	6:19259662:A:C	rs2181319	6	19259662	1.64348e-09	1	rs2181319	Hypertension-Psychiatric problems
418	6:19846336:A:G	rs9350192	6	19846336	3.38869e-08	1	rs9350192	Hypertension-Psychiatric problems
419	6:20157280:A:G	rs7741361	6	20157280	4.65671e-09	1	rs7741361	Hypertension-Psychiatric problems
420	6:22017543:C:G	rs13198081	6	22017543	7.42104e-10	1	rs13198081	Hypertension-Psychiatric problems
421	6:23395389:C:G	rs2021967	6	23395389	2.34294e-08	1	rs2021967	Hypertension-Psychiatric problems
422	6:24801464:C:T	rs142366607	6	24801464	2.39397e-09	1	rs142366607	Hypertension-Psychiatric problems
423	6:25785304:C:T	rs6926425	6	25785304	4.41915e-08	1	rs6926425	Hypertension-Psychiatric problems
424	6:26462227:C:T	rs60141514	6	26462227	4.86329e-08	1	rs60141514	Hypertension-Psychiatric problems
425	6:28674322:G:T	rs7772289	6	28674322	1.69209e-08	1	rs7772289	Hypertension-Psychiatric problems
425	6:29511761:A:T	rs6935895	6	29511761	2.27852e-10	1	rs6935895	Hypertension-Psychiatric problems
426	6:33788572:C:T	rs115572255	6	33788572	6.21778e-09	1	rs115572255	Hypertension-Psychiatric problems
427	6:36000702:A:T	rs58583792	6	36000702	3.97409e-08	1	rs58583792	Hypertension-Psychiatric problems
427	6:36038208:C:T	rs12211012	6	36038208	7.89607e-09	1	rs12211012	Hypertension-Psychiatric problems
428	6:36607432:A:C	rs117821413	6	36607432	2.11761e-10	1	rs117821413	Hypertension-Psychiatric problems
429	6:38776523:A:C	rs77582265	6	38776523	7.33592e-11	1	rs77582265	Hypertension-Psychiatric problems
430	6:39720765:C:T	rs12197465	6	39720765	9.21498e-09	1	rs12197465	Hypertension-Psychiatric problems
431	6:41187633:C:T	rs7764136	6	41187633	2.59859e-10	1	rs7764136	Hypertension-Psychiatric problems
432	6:43069205:A:G	rs550063455	6	43069205	5.88964e-09	1	rs550063455	Hypertension-Psychiatric problems
433	6:44606357:A:G	rs11970609	6	44606357	1.70308e-08	1	rs11970609	Hypertension-Psychiatric problems
433	6:44908728:C:T	rs9369523	6	44908728	4.92034e-08	1	rs9369523	Hypertension-Psychiatric problems
433	6:45672965:A:G	rs73735442	6	45672965	1.50549e-09	1	rs73735442	Hypertension-Psychiatric problems
433	6:45809163:A:T	rs4714878	6	45809163	2.83154e-09	1	rs4714878	Hypertension-Psychiatric problems
433	6:45945275:G:T	rs2039716	6	45945275	1.29311e-08	1	rs2039716	Hypertension-Psychiatric problems
433	6:46109576:G:T	rs9395158	6	46109576	3.69727e-08	1	rs9395158	Hypertension-Psychiatric problems
434	6:47968081:A:C	rs1575790	6	47968081	1.72478e-08	1	rs1575790	Hypertension-Psychiatric problems
435	6:51799902:G:T	rs9395747	6	51799902	4.61407e-09	1	rs9395747	Hypertension-Psychiatric problems
436	6:53140642:A:G	rs2057025	6	53140642	4.02338e-09	1	rs2057025	Hypertension-Psychiatric problems
437	6:54987986:A:G	rs113079595	6	54987986	4.5355e-08	1	rs113079595	Hypertension-Psychiatric problems
438	6:57161200:C:T	rs9367717	6	57161200	1.83114e-09	1	rs9367717	Hypertension-Psychiatric problems
438	6:58312480:C:T	rs9377800	6	58312480	2.02967e-08	1	rs9377800	Hypertension-Psychiatric problems
438	6:58752725:C:T	rs141327561	6	58752725	4.32893e-08	1	rs141327561	Hypertension-Psychiatric problems
439	6:61979847:A:G	rs1070645	6	61979847	1.2035e-08	2	rs1070645;rs112298096	Hypertension-Psychiatric problems
440	6:63341601:A:T	rs1334731	6	63341601	1.72383e-08	1	rs1334731	Hypertension-Psychiatric problems
441	6:65364840:C:G	rs113758403	6	65364840	8.15636e-09	1	rs113758403	Hypertension-Psychiatric problems
442	6:66323972:A:G	rs147521151	6	66323972	5.73454e-10	1	rs147521151	Hypertension-Psychiatric problems
443	6:68363066:C:T	rs2493382	6	68363066	4.58433e-08	1	rs2493382	Hypertension-Psychiatric problems
444	6:68914223:A:T	rs12204606	6	68914223	7.59123e-09	1	rs12204606	Hypertension-Psychiatric problems
445	6:70734344:A:G	rs142979331	6	70734344	2.41091e-09	1	rs142979331	Hypertension-Psychiatric problems
446	6:71684939:C:T	rs186011632	6	71684939	5.72284e-10	1	rs186011632	Hypertension-Psychiatric problems
447	6:72190593:G:T	rs537876	6	72190593	2.26557e-09	1	rs537876	Hypertension-Psychiatric problems
448	6:73558046:C:T	rs55878925	6	73558046	2.69753e-08	1	rs55878925	Hypertension-Psychiatric problems
449	6:74137115:C:T	rs117971974	6	74137115	2.35443e-09	1	rs117971974	Hypertension-Psychiatric problems
450	6:76282483:C:G	rs12199441	6	76282483	3.67998e-08	1	rs12199441	Hypertension-Psychiatric problems
451	6:79300055:C:T	rs236870	6	79300055	2.0346e-08	1	rs236870	Hypertension-Psychiatric problems
452	6:81605055:C:T	rs13217901	6	81605055	7.83514e-11	1	rs13217901	Hypertension-Psychiatric problems
453	6:82921417:C:T	rs147740259	6	82921417	6.13243e-09	1	rs147740259	Hypertension-Psychiatric problems
453	6:83040255:G:T	rs13191698	6	83040255	2.57327e-08	1	rs13191698	Hypertension-Psychiatric problems
454	6:86543161:A:G	rs139112429	6	86543161	4.10341e-09	1	rs139112429	Hypertension-Psychiatric problems
455	6:90176070:C:T	rs74615184	6	90176070	5.22621e-09	1	rs74615184	Hypertension-Psychiatric problems
456	6:91612813:C:T	rs142239534	6	91612813	1.13141e-08	1	rs142239534	Hypertension-Psychiatric problems
457	6:92338839:G:T	rs381206	6	92338839	1.66705e-08	1	rs381206	Hypertension-Psychiatric problems
458	6:92702417:C:T	rs112578849	6	92702417	2.93921e-10	1	rs112578849	Hypertension-Psychiatric problems
458	6:92908945:C:G	rs13209995	6	92908945	4.32819e-09	1	rs13209995	Hypertension-Psychiatric problems
459	6:94824683:G:T	rs7772519	6	94824683	8.7372e-09	1	rs7772519	Hypertension-Psychiatric problems
459	6:95043536:A:C	rs76775154	6	95043536	7.4439e-11	1	rs76775154	Hypertension-Psychiatric problems
460	6:96112861:C:T	rs4510687	6	96112861	3.1721e-08	1	rs4510687	Hypertension-Psychiatric problems
461	6:96722247:A:C	rs6912573	6	96722247	2.85746e-08	1	rs6912573	Hypertension-Psychiatric problems
462	6:97835327:C:T	rs12528912	6	97835327	4.13437e-08	1	rs12528912	Hypertension-Psychiatric problems
463	6:100033880:G:T	rs71564278	6	100033880	1.06372e-08	1	rs71564278	Hypertension-Psychiatric problems
463	6:100134435:C:G	rs9484189	6	100134435	3.03036e-08	1	rs9484189	Hypertension-Psychiatric problems
464	6:104364008:C:T	rs78818677	6	104364008	1.54977e-08	1	rs78818677	Hypertension-Psychiatric problems
465	6:104757353:C:T	rs9499836	6	104757353	3.20922e-09	1	rs9499836	Hypertension-Psychiatric problems
466	6:110349809:C:T	rs140952505	6	110349809	1.7284e-08	1	rs140952505	Hypertension-Psychiatric problems
467	6:111310869:G:T	rs59389062	6	111310869	6.76742e-10	1	rs59389062	Hypertension-Psychiatric problems
467	6:111375296:C:T	rs9374255	6	111375296	2.77511e-08	1	rs9374255	Hypertension-Psychiatric problems
468	6:112709011:A:G	rs1832928	6	112709011	4.10776e-08	1	rs1832928	Hypertension-Psychiatric problems
469	6:114283709:A:C	rs73766806	6	114283709	7.5917e-09	1	rs73766806	Hypertension-Psychiatric problems
470	6:115458942:A:T	rs62444817	6	115458942	4.94267e-08	1	rs62444817	Hypertension-Psychiatric problems
470	6:115742012:A:T	rs78118772	6	115742012	2.50881e-08	1	rs78118772	Hypertension-Psychiatric problems
471	6:119763622:A:T	rs72952968	6	119763622	1.19418e-12	1	rs72952968	Hypertension-Psychiatric problems
472	6:120819131:A:G	rs12212338	6	120819131	5.91648e-09	1	rs12212338	Hypertension-Psychiatric problems
473	6:121917537:A:G	rs73767082	6	121917537	1.45592e-13	1	rs73767082	Hypertension-Psychiatric problems
474	6:129090291:C:T	rs148152910	6	129090291	3.88142e-08	1	rs148152910	Hypertension-Psychiatric problems
475	6:130930322:G:T	rs564214842	6	130930322	1.10173e-09	1	rs564214842	Hypertension-Psychiatric problems
476	6:134960461:C:T	rs76816992	6	134960461	4.23445e-08	1	rs76816992	Hypertension-Psychiatric problems
477	6:137068600:A:T	rs117350963	6	137068600	1.83332e-09	1	rs117350963	Hypertension-Psychiatric problems
478	6:138312984:C:G	rs6913056	6	138312984	1.34677e-08	1	rs6913056	Hypertension-Psychiatric problems
479	6:141515999:C:T	rs1823786	6	141515999	7.60694e-10	1	rs1823786	Hypertension-Psychiatric problems
479	6:141600056:C:T	rs187723574	6	141600056	2.29107e-08	1	rs187723574	Hypertension-Psychiatric problems
479	6:141788947:G:T	rs4626444	6	141788947	3.45422e-08	1	rs4626444	Hypertension-Psychiatric problems
480	6:143270007:A:G	rs62428837	6	143270007	6.89634e-09	1	rs62428837	Hypertension-Psychiatric problems
481	6:148494229:A:G	rs60628719	6	148494229	4.99102e-08	1	rs60628719	Hypertension-Psychiatric problems
482	6:148883305:C:T	rs83099	6	148883305	9.68744e-09	1	rs83099	Hypertension-Psychiatric problems
482	6:148971853:C:T	rs6570873	6	148971853	2.64656e-08	1	rs6570873	Hypertension-Psychiatric problems
483	6:149775071:C:T	rs58986430	6	149775071	3.29899e-08	1	rs58986430	Hypertension-Psychiatric problems
484	6:150728991:A:G	rs680167	6	150728991	1.03933e-08	1	rs680167	Hypertension-Psychiatric problems
485	6:154684845:A:G	rs7765522	6	154684845	6.14318e-09	1	rs7765522	Hypertension-Psychiatric problems
486	6:155363649:C:T	rs111931519	6	155363649	3.04507e-08	1	rs111931519	Hypertension-Psychiatric problems
487	6:156614578:A:C	rs6910494	6	156614578	3.04975e-08	1	rs6910494	Hypertension-Psychiatric problems
488	6:158553437:A:G	rs827676	6	158553437	2.22638e-08	1	rs827676	Hypertension-Psychiatric problems
489	6:159925880:C:T	rs240858	6	159925880	9.04956e-10	1	rs240858	Hypertension-Psychiatric problems
490	6:160529421:A:C	rs9347385	6	160529421	1.55938e-08	1	rs9347385	Hypertension-Psychiatric problems
491	6:160865645:C:G	rs7769879	6	160865645	4.71154e-08	1	rs7769879	Hypertension-Psychiatric problems
492	6:161656909:C:G	rs73017498	6	161656909	4.6833e-08	1	rs73017498	Hypertension-Psychiatric problems
493	6:162376946:C:T	rs9458425	6	162376946	4.45128e-08	1	rs9458425	Hypertension-Psychiatric problems
494	6:170417782:C:T	rs9356680	6	170417782	7.8309e-09	1	rs9356680	Hypertension-Psychiatric problems
495	7:161503:C:T	rs10255003	7	161503	1.55247e-08	1	rs10255003	Hypertension-Psychiatric problems
496	7:710377:C:T	rs34547684	7	710377	4.86646e-08	1	rs34547684	Hypertension-Psychiatric problems
496	7:946800:A:G	rs77698182	7	946800	2.3901e-10	1	rs77698182	Hypertension-Psychiatric problems
497	7:2844854:C:G	rs77870002	7	2844854	3.98163e-08	1	rs77870002	Hypertension-Psychiatric problems
498	7:4427068:C:G	rs192588784	7	4427068	1.06955e-08	1	rs192588784	Hypertension-Psychiatric problems
499	7:4868313:C:G	rs60658176	7	4868313	1.27525e-08	1	rs60658176	Hypertension-Psychiatric problems
500	7:8748446:C:T	rs73053916	7	8748446	4.29072e-08	1	rs73053916	Hypertension-Psychiatric problems
501	7:12784088:C:T	rs34655971	7	12784088	4.78759e-09	1	rs34655971	Hypertension-Psychiatric problems
502	7:17686887:A:G	rs117779872	7	17686887	1.04685e-08	1	rs117779872	Hypertension-Psychiatric problems
502	7:17728449:A:C	rs35469157	7	17728449	1.79532e-08	1	rs35469157	Hypertension-Psychiatric problems
503	7:20015678:C:T	rs200694570	7	20015678	1.26509e-08	1	rs200694570	Hypertension-Psychiatric problems
504	7:31336823:A:G	rs7808443	7	31336823	1.45271e-10	1	rs7808443	Hypertension-Psychiatric problems
505	7:32635708:C:T	rs34839702	7	32635708	2.37862e-11	1	rs34839702	Hypertension-Psychiatric problems
506	7:35151768:A:C	rs1207906	7	35151768	1.51032e-08	1	rs1207906	Hypertension-Psychiatric problems
507	7:36843590:A:T	rs6943308	7	36843590	1.63825e-09	1	rs6943308	Hypertension-Psychiatric problems
508	7:39371977:A:G	rs181252449	7	39371977	3.72735e-08	1	rs181252449	Hypertension-Psychiatric problems
509	7:41266111:A:G	rs141228422	7	41266111	6.12148e-09	1	rs141228422	Hypertension-Psychiatric problems
510	7:42529783:A:G	rs66521334	7	42529783	1.51069e-08	1	rs66521334	Hypertension-Psychiatric problems
511	7:43055192:G:T	rs2024126	7	43055192	5.73186e-09	1	rs2024126	Hypertension-Psychiatric problems
512	7:45997670:C:T	rs117094511	7	45997670	1.01774e-08	1	rs117094511	Hypertension-Psychiatric problems
513	7:51179121:A:C	rs56978387	7	51179121	2.28558e-08	1	rs56978387	Hypertension-Psychiatric problems
513	7:51238834:A:C	rs142844688	7	51238834	1.98866e-09	1	rs142844688	Hypertension-Psychiatric problems
514	7:52074448:A:G	rs12718580	7	52074448	3.38446e-08	1	rs12718580	Hypertension-Psychiatric problems
515	7:57788189:C:G	rs3925210	7	57788189	3.75457e-09	1	rs3925210	Hypertension-Psychiatric problems
516	7:69430044:C:G	rs10275134	7	69430044	1.53575e-08	1	rs10275134	Hypertension-Psychiatric problems
517	7:71529475:C:T	rs844756	7	71529475	1.57529e-09	1	rs844756	Hypertension-Psychiatric problems
518	7:77132506:C:T	rs146841944	7	77132506	1.39707e-08	1	rs146841944	Hypertension-Psychiatric problems
519	7:82194685:C:T	rs73159957	7	82194685	3.24255e-08	1	rs73159957	Hypertension-Psychiatric problems
520	7:82557332:G:T	rs56104722	7	82557332	1.40413e-09	1	rs56104722	Hypertension-Psychiatric problems
521	7:85819150:A:T	rs35055621	7	85819150	3.24305e-08	1	rs35055621	Hypertension-Psychiatric problems
522	7:93287242:G:T	rs147553360	7	93287242	3.40589e-08	1	rs147553360	Hypertension-Psychiatric problems
523	7:97535452:C:T	rs183031696	7	97535452	1.34496e-08	1	rs183031696	Hypertension-Psychiatric problems
524	7:98075425:G:T	rs182507836	7	98075425	4.87414e-09	1	rs182507836	Hypertension-Psychiatric problems
525	7:99863166:C:T	rs193118851	7	99863166	1.471e-09	1	rs193118851	Hypertension-Psychiatric problems
526	7:101176140:C:T	rs6949545	7	101176140	1.94063e-08	1	rs6949545	Hypertension-Psychiatric problems
527	7:101687991:G:T	rs35327748	7	101687991	3.18198e-09	1	rs35327748	Hypertension-Psychiatric problems
528	7:106573046:C:T	rs76657314	7	106573046	4.39002e-08	1	rs76657314	Hypertension-Psychiatric problems
529	7:108608523:A:G	rs78554569	7	108608523	5.50448e-09	1	rs78554569	Hypertension-Psychiatric problems
530	7:115572631:A:G	rs10259648	7	115572631	7.88423e-09	1	rs10259648	Hypertension-Psychiatric problems
531	7:122950007:G:T	rs4731099	7	122950007	3.1259e-08	1	rs4731099	Hypertension-Psychiatric problems
532	7:124631637:C:T	rs73225457	7	124631637	4.57058e-09	1	rs73225457	Hypertension-Psychiatric problems
533	7:124956268:A:G	rs73442571	7	124956268	1.43009e-11	1	rs73442571	Hypertension-Psychiatric problems
534	7:125685343:A:G	rs148176602	7	125685343	1.48378e-08	1	rs148176602	Hypertension-Psychiatric problems
535	7:129605271:A:T	rs79013094	7	129605271	1.88085e-08	1	rs79013094	Hypertension-Psychiatric problems
536	7:134195731:A:G	rs1524978	7	134195731	1.35231e-08	1	rs1524978	Hypertension-Psychiatric problems
537	7:136800945:C:T	rs146154544	7	136800945	1.85103e-08	1	rs146154544	Hypertension-Psychiatric problems
537	7:136982500:G:T	rs6961948	7	136982500	1.92718e-10	1	rs6961948	Hypertension-Psychiatric problems
538	7:138103148:C:T	rs139292866	7	138103148	1.00074e-08	1	rs139292866	Hypertension-Psychiatric problems
539	7:139438175:A:G	rs145735485	7	139438175	3.38758e-08	1	rs145735485	Hypertension-Psychiatric problems
540	7:140837605:A:G	rs146986415	7	140837605	2.95835e-09	1	rs146986415	Hypertension-Psychiatric problems
541	7:141806645:C:T	rs12534052	7	141806645	4.3036e-08	1	rs12534052	Hypertension-Psychiatric problems
541	7:141815210:A:G	rs28545627	7	141815210	7.37904e-09	1	rs28545627	Hypertension-Psychiatric problems
542	7:144415882:A:C	rs75464925	7	144415882	4.7427e-08	1	rs75464925	Hypertension-Psychiatric problems
543	7:144725259:A:G	rs10952600	7	144725259	2.20444e-08	1	rs10952600	Hypertension-Psychiatric problems
544	7:146448835:A:G	rs7808964	7	146448835	1.07228e-08	1	rs7808964	Hypertension-Psychiatric problems
545	7:147578931:A:G	rs2708241	7	147578931	4.43337e-09	2	rs2708241;rs62474777	Hypertension-Psychiatric problems
545	7:147670393:G:T	rs73168528	7	147670393	1.41704e-08	1	rs73168528	Hypertension-Psychiatric problems
546	7:150878260:C:G	rs2253592	7	150878260	3.03189e-08	1	rs2253592	Hypertension-Psychiatric problems
547	7:151314773:G:T	rs2538042	7	151314773	5.87721e-10	1	rs2538042	Hypertension-Psychiatric problems
548	7:152293749:A:G	rs7808503	7	152293749	3.59169e-08	1	rs7808503	Hypertension-Psychiatric problems
548	7:152395411:A:G	rs4428588	7	152395411	1.26321e-09	1	rs4428588	Hypertension-Psychiatric problems
549	7:153247808:A:C	rs6964857	7	153247808	2.77018e-09	1	rs6964857	Hypertension-Psychiatric problems
550	7:154891572:C:T	rs2581854	7	154891572	1.81132e-08	1	rs2581854	Hypertension-Psychiatric problems
551	7:159077296:C:T	rs1882749	7	159077296	9.94866e-10	1	rs1882749	Hypertension-Psychiatric problems
552	8:1029036:C:T	rs79738374	8	1029036	8.06223e-11	1	rs79738374	Hypertension-Psychiatric problems
1	1:2866932:C:T	rs2606413	1	2866932	2.19455e-11	1	rs2606413	Hypertension-Arthritis
2	1:3641026:A:G	rs6687491	1	3641026	1.57868e-09	1	rs6687491	Hypertension-Arthritis
3	1:12604081:G:T	rs6688255	1	12604081	2.70567e-09	1	rs6688255	Hypertension-Arthritis
4	1:17510238:A:G	rs2977232	1	17510238	2.94694e-08	1	rs2977232	Hypertension-Arthritis
4	1:17786593:C:T	rs2489613	1	17786593	3.23828e-09	1	rs2489613	Hypertension-Arthritis
5	1:25182116:C:T	rs55851873	1	25182116	3.75564e-09	1	rs55851873	Hypertension-Arthritis
6	1:34449648:A:G	rs2002803	1	34449648	1.25519e-08	1	rs2002803	Hypertension-Arthritis
7	1:40948479:C:T	rs7547819	1	40948479	8.72777e-10	1	rs7547819	Hypertension-Arthritis
8	1:47873684:C:T	rs2405922	1	47873684	9.0817e-09	1	rs2405922	Hypertension-Arthritis
9	1:53630304:A:G	rs6588467	1	53630304	1.99488e-10	1	rs6588467	Hypertension-Arthritis
10	1:54191089:A:T	rs797907	1	54191089	7.41421e-10	1	rs797907	Hypertension-Arthritis
11	1:63265165:C:G	rs11208032	1	63265165	3.77983e-08	1	rs11208032	Hypertension-Arthritis
11	1:63569433:C:T	rs35347407	1	63569433	7.88016e-09	1	rs35347407	Hypertension-Arthritis
12	1:68813994:A:C	rs6588321	1	68813994	4.64848e-11	1	rs6588321	Hypertension-Arthritis
13	1:76255228:A:G	rs11161620	1	76255228	1.97128e-08	1	rs11161620	Hypertension-Arthritis
14	1:82710039:C:T	rs7550766	1	82710039	1.12974e-08	1	rs7550766	Hypertension-Arthritis
15	1:84514988:A:G	rs670564	1	84514988	3.92981e-08	1	rs670564	Hypertension-Arthritis
16	1:87604245:C:T	rs4415539	1	87604245	1.62492e-08	1	rs4415539	Hypertension-Arthritis
17	1:112726338:C:G	rs2196886	1	112726338	1.37502e-08	1	rs2196886	Hypertension-Arthritis
18	1:151923177:A:G	rs61817725	1	151923177	3.59402e-09	1	rs61817725	Hypertension-Arthritis
19	1:153098887:A:T	rs11205208	1	153098887	2.05515e-08	1	rs11205208	Hypertension-Arthritis
20	1:159182955:C:G	rs34982367	1	159182955	5.73803e-09	1	rs34982367	Hypertension-Arthritis
20	1:159511530:C:T	rs9661841	1	159511530	1.77199e-08	1	rs9661841	Hypertension-Arthritis
21	1:171314142:C:T	rs2235510	1	171314142	1.14058e-08	1	rs2235510	Hypertension-Arthritis
22	1:176684432:A:G	rs4507975	1	176684432	4.82249e-08	1	rs4507975	Hypertension-Arthritis
23	1:179751698:C:T	rs7531079	1	179751698	1.34379e-09	1	rs7531079	Hypertension-Arthritis
24	1:189922595:A:T	rs11804353	1	189922595	2.10119e-09	1	rs11804353	Hypertension-Arthritis
25	1:190809922:A:T	rs1170710	1	190809922	9.6781e-14	1	rs1170710	Hypertension-Arthritis
26	1:197359999:A:G	rs4418639	1	197359999	2.08189e-10	1	rs4418639	Hypertension-Arthritis
27	1:202148042:C:T	rs10920352	1	202148042	6.46788e-09	1	rs10920352	Hypertension-Arthritis
28	1:202881302:C:T	rs6692075	1	202881302	2.05017e-08	1	rs6692075	Hypertension-Arthritis
29	1:210574370:C:T	rs4844527	1	210574370	3.91575e-09	1	rs4844527	Hypertension-Arthritis
30	1:210940592:A:G	rs17188576	1	210940592	8.51525e-09	1	rs17188576	Hypertension-Arthritis
31	1:236745657:C:T	rs2758185	1	236745657	7.92494e-10	1	rs2758185	Hypertension-Arthritis
32	1:237487001:C:G	rs2787105	1	237487001	3.61476e-08	1	rs2787105	Hypertension-Arthritis
33	2:4846379:A:T	rs1371472	2	4846379	4.36942e-13	1	rs1371472	Hypertension-Arthritis
34	2:15806161:C:T	rs807575	2	15806161	6.68195e-10	1	rs807575	Hypertension-Arthritis
35	2:32484467:A:G	rs2566483	2	32484467	4.63993e-08	1	rs2566483	Hypertension-Arthritis
36	2:34895148:A:G	rs12618855	2	34895148	7.17949e-09	1	rs12618855	Hypertension-Arthritis
37	2:37652592:C:T	rs6726269	2	37652592	2.78522e-08	1	rs6726269	Hypertension-Arthritis
38	2:38469035:C:T	rs3845788	2	38469035	1.74593e-10	1	rs3845788	Hypertension-Arthritis
39	2:39819902:G:T	rs7423877	2	39819902	1.52565e-10	1	rs7423877	Hypertension-Arthritis
40	2:42042512:C:T	rs6713821	2	42042512	9.37197e-10	1	rs6713821	Hypertension-Arthritis
41	2:45573050:C:T	rs12471726	2	45573050	7.60057e-11	1	rs12471726	Hypertension-Arthritis
42	2:49484645:A:C	rs10190246	2	49484645	5.84475e-10	1	rs10190246	Hypertension-Arthritis
42	2:49729950:A:G	rs4353690	2	49729950	7.09645e-13	1	rs4353690	Hypertension-Arthritis
43	2:57524463:A:G	rs13020982	2	57524463	4.56225e-08	1	rs13020982	Hypertension-Arthritis
44	2:80285304:A:G	rs9973886	2	80285304	2.5765e-08	1	rs9973886	Hypertension-Arthritis
45	2:82049062:A:C	rs13415585	2	82049062	4.56381e-08	1	rs13415585	Hypertension-Arthritis
46	2:85567147:C:T	rs6739932	2	85567147	4.42617e-08	1	rs6739932	Hypertension-Arthritis
47	2:102659769:A:G	rs72817861	2	102659769	1.44959e-12	1	rs72817861	Hypertension-Arthritis
48	2:127998930:C:T	rs35328149	2	127998930	4.46587e-10	1	rs35328149	Hypertension-Arthritis
49	2:132439223:A:T	rs62178480	2	132439223	3.35196e-08	1	rs62178480	Hypertension-Arthritis
50	2:145299297:A:C	rs6744461	2	145299297	2.21932e-08	1	rs6744461	Hypertension-Arthritis
51	2:150013702:G:T	rs55865390	2	150013702	1.45427e-09	1	rs55865390	Hypertension-Arthritis
52	2:159164348:C:T	rs11895535	2	159164348	1.68705e-08	1	rs11895535	Hypertension-Arthritis
53	2:169078534:A:C	rs2271741	2	169078534	1.07055e-08	1	rs2271741	Hypertension-Arthritis
54	2:169964332:C:T	rs736020	2	169964332	3.22985e-09	1	rs736020	Hypertension-Arthritis
55	2:170534948:A:T	rs6712171	2	170534948	6.07635e-11	2	rs6712171;rs2683440	Hypertension-Arthritis
56	2:171360643:C:T	rs7562756	2	171360643	1.81753e-08	1	rs7562756	Hypertension-Arthritis
57	2:183475281:A:G	rs7590115	2	183475281	2.28984e-08	2	rs7590115;rs72625269	Hypertension-Arthritis
58	2:189639826:C:T	rs10084412	2	189639826	2.74524e-09	1	rs10084412	Hypertension-Arthritis
59	2:199174885:A:C	rs10931809	2	199174885	2.45744e-08	1	rs10931809	Hypertension-Arthritis
60	2:201485120:C:T	rs59699466	2	201485120	1.89438e-08	1	rs59699466	Hypertension-Arthritis
61	2:207457879:A:G	rs7565709	2	207457879	1.44471e-08	1	rs7565709	Hypertension-Arthritis
62	2:216104756:A:G	rs6435890	2	216104756	9.34785e-09	1	rs6435890	Hypertension-Arthritis
63	2:226426448:A:G	rs1431077	2	226426448	2.21553e-08	1	rs1431077	Hypertension-Arthritis
64	2:235685211:C:T	rs6431298	2	235685211	2.39857e-08	1	rs6431298	Hypertension-Arthritis
65	2:235945147:C:T	rs11685136	2	235945147	3.63639e-08	1	rs11685136	Hypertension-Arthritis
65	2:235981402:C:T	rs11678634	2	235981402	4.5718e-08	1	rs11678634	Hypertension-Arthritis
66	3:1046083:A:G	rs9854602	3	1046083	3.67599e-08	1	rs9854602	Hypertension-Arthritis
67	3:1323634:A:G	rs3772315	3	1323634	1.80783e-10	1	rs3772315	Hypertension-Arthritis
68	3:1910033:C:G	rs35684324	3	1910033	1.58338e-08	1	rs35684324	Hypertension-Arthritis
69	3:18804655:A:G	rs9847248	3	18804655	1.69409e-08	1	rs9847248	Hypertension-Arthritis
70	3:24478369:C:T	rs35947386	3	24478369	1.0033e-08	1	rs35947386	Hypertension-Arthritis
71	3:27892314:G:T	rs9826445	3	27892314	2.39743e-10	1	rs9826445	Hypertension-Arthritis
72	3:39485240:C:G	rs34029841	3	39485240	4.25369e-08	1	rs34029841	Hypertension-Arthritis
73	3:54813355:A:G	rs7618991	3	54813355	2.04555e-08	1	rs7618991	Hypertension-Arthritis
74	3:55741894:A:T	rs709339	3	55741894	8.43352e-09	1	rs709339	Hypertension-Arthritis
75	3:84416790:A:T	rs67692035	3	84416790	3.3543e-08	1	rs67692035	Hypertension-Arthritis
76	3:96033785:A:T	rs1514432	3	96033785	5.79131e-10	1	rs1514432	Hypertension-Arthritis
77	3:103369645:G:T	rs1397915	3	103369645	2.32541e-09	1	rs1397915	Hypertension-Arthritis
77	3:103465219:C:T	rs2608432	3	103465219	6.80098e-10	1	rs2608432	Hypertension-Arthritis
78	3:108481730:A:C	rs3762793	3	108481730	1.82958e-10	1	rs3762793	Hypertension-Arthritis
79	3:137098802:A:G	rs7651485	3	137098802	4.01814e-08	1	rs7651485	Hypertension-Arthritis
80	3:140094984:G:T	rs7618673	3	140094984	3.81554e-09	1	rs7618673	Hypertension-Arthritis
81	3:149913019:C:G	rs67868255	3	149913019	2.40996e-09	1	rs67868255	Hypertension-Arthritis
82	3:153472624:A:T	rs563557	3	153472624	2.63773e-08	1	rs563557	Hypertension-Arthritis
83	3:171386147:C:T	rs3774036	3	171386147	4.60357e-08	1	rs3774036	Hypertension-Arthritis
84	3:174092341:A:G	rs11712043	3	174092341	1.99242e-09	1	rs11712043	Hypertension-Arthritis
85	3:188155409:G:T	rs7611312	3	188155409	7.8183e-09	1	rs7611312	Hypertension-Arthritis
86	3:192415546:A:T	rs1394834	3	192415546	1.93433e-08	1	rs1394834	Hypertension-Arthritis
87	4:1243617:C:T	rs3755920	4	1243617	2.92151e-09	1	rs3755920	Hypertension-Arthritis
88	4:4725613:C:T	rs4643754	4	4725613	4.01045e-09	1	rs4643754	Hypertension-Arthritis
89	4:7632330:C:T	rs4689810	4	7632330	1.89653e-08	1	rs4689810	Hypertension-Arthritis
90	4:14357299:A:G	rs74818129	4	14357299	1.63382e-08	1	rs74818129	Hypertension-Arthritis
91	4:16873025:A:G	rs10005754	4	16873025	1.55541e-08	1	rs10005754	Hypertension-Arthritis
92	4:17661889:C:T	rs2302389	4	17661889	2.64217e-09	1	rs2302389	Hypertension-Arthritis
93	4:25121318:C:G	rs11943612	4	25121318	3.57191e-08	1	rs11943612	Hypertension-Arthritis
94	4:29069894:A:G	rs1402481	4	29069894	3.00326e-08	1	rs1402481	Hypertension-Arthritis
94	4:29158870:A:G	rs2221598	4	29158870	4.18647e-11	1	rs2221598	Hypertension-Arthritis
95	4:35425117:C:G	rs7687376	4	35425117	4.10542e-08	1	rs7687376	Hypertension-Arthritis
96	4:44377507:C:T	rs6849985	4	44377507	2.60043e-08	1	rs6849985	Hypertension-Arthritis
97	4:53229412:A:T	rs7435645	4	53229412	5.24365e-09	1	rs7435645	Hypertension-Arthritis
98	4:54656460:G:T	rs6811489	4	54656460	2.84523e-08	1	rs6811489	Hypertension-Arthritis
99	4:62421422:A:C	rs10007185	4	62421422	1.98904e-09	1	rs10007185	Hypertension-Arthritis
100	4:64525183:A:G	rs12504250	4	64525183	3.29932e-09	1	rs12504250	Hypertension-Arthritis
101	4:66613536:C:T	rs2350335	4	66613536	4.51712e-09	1	rs2350335	Hypertension-Arthritis
102	4:68736555:C:T	rs13105293	4	68736555	4.96203e-08	1	rs13105293	Hypertension-Arthritis
103	4:71873745:A:G	rs12648166	4	71873745	2.8967e-09	1	rs12648166	Hypertension-Arthritis
104	4:88823007:A:C	rs6845452	4	88823007	1.17515e-08	1	rs6845452	Hypertension-Arthritis
105	4:103514993:A:G	rs4648051	4	103514993	2.15271e-08	1	rs4648051	Hypertension-Arthritis
106	4:108454525:C:T	rs1877863	4	108454525	4.72358e-09	1	rs1877863	Hypertension-Arthritis
107	4:116541787:A:G	rs4566724	4	116541787	4.69929e-09	1	rs4566724	Hypertension-Arthritis
108	4:121140144:G:T	rs2662692	4	121140144	4.34425e-08	1	rs2662692	Hypertension-Arthritis
109	4:122356721:A:C	rs1304253	4	122356721	3.95139e-08	1	rs1304253	Hypertension-Arthritis
110	4:140142136:C:T	rs13146794	4	140142136	4.18464e-08	1	rs13146794	Hypertension-Arthritis
111	4:142521601:A:G	rs2322186	4	142521601	1.74492e-09	1	rs2322186	Hypertension-Arthritis
112	4:145196206:A:T	rs7690204	4	145196206	3.46817e-08	1	rs7690204	Hypertension-Arthritis
113	4:155371707:A:G	rs7686312	4	155371707	9.4973e-11	1	rs7686312	Hypertension-Arthritis
114	4:160260209:G:T	rs13127789	4	160260209	3.78206e-09	1	rs13127789	Hypertension-Arthritis
115	4:160745596:A:T	rs71609056	4	160745596	3.99788e-09	1	rs71609056	Hypertension-Arthritis
116	5:3627781:C:T	rs11741322	5	3627781	2.63509e-08	1	rs11741322	Hypertension-Arthritis
117	5:9158287:C:T	rs1806135	5	9158287	6.50527e-09	1	rs1806135	Hypertension-Arthritis
118	5:25031773:C:T	rs6894542	5	25031773	1.17052e-09	1	rs6894542	Hypertension-Arthritis
119	5:32556020:A:G	rs7703689	5	32556020	2.24289e-08	1	rs7703689	Hypertension-Arthritis
120	5:39770230:C:T	rs72747513	5	39770230	1.2891e-08	1	rs72747513	Hypertension-Arthritis
121	5:52118151:C:T	rs2059203	5	52118151	4.38529e-08	1	rs2059203	Hypertension-Arthritis
122	5:56249251:A:G	rs170733	5	56249251	1.93627e-09	1	rs170733	Hypertension-Arthritis
123	5:57765899:A:G	rs11950875	5	57765899	3.07946e-08	1	rs11950875	Hypertension-Arthritis
124	5:71602647:A:G	rs13177047	5	71602647	3.39369e-09	1	rs13177047	Hypertension-Arthritis
125	5:85451165:A:G	rs1363266	5	85451165	4.41681e-08	1	rs1363266	Hypertension-Arthritis
126	5:112234549:A:T	rs151977	5	112234549	1.15534e-10	1	rs151977	Hypertension-Arthritis
127	5:118767657:A:G	rs258052	5	118767657	2.75476e-09	1	rs258052	Hypertension-Arthritis
128	5:120986070:A:T	rs7700257	5	120986070	3.34637e-09	1	rs7700257	Hypertension-Arthritis
129	5:136879863:C:T	rs11737972	5	136879863	9.25515e-09	1	rs11737972	Hypertension-Arthritis
130	5:151330830:A:G	rs13186058	5	151330830	1.64584e-10	1	rs13186058	Hypertension-Arthritis
131	5:159967087:C:T	rs6862226	5	159967087	3.32212e-09	1	rs6862226	Hypertension-Arthritis
132	5:164717407:A:G	rs11135363	5	164717407	1.57609e-10	1	rs11135363	Hypertension-Arthritis
133	5:167783115:A:G	rs4976547	5	167783115	6.97712e-09	1	rs4976547	Hypertension-Arthritis
134	5:168261349:A:G	rs7711067	5	168261349	4.26333e-08	1	rs7711067	Hypertension-Arthritis
135	5:169461399:A:G	rs3763047	5	169461399	2.19311e-08	1	rs3763047	Hypertension-Arthritis
136	5:171557490:A:G	rs3776755	5	171557490	2.33286e-08	1	rs3776755	Hypertension-Arthritis
137	5:174251072:C:T	rs10053715	5	174251072	4.20429e-08	1	rs10053715	Hypertension-Arthritis
138	5:179105523:C:G	rs62406695	5	179105523	1.5364e-08	1	rs62406695	Hypertension-Arthritis
139	5:180567719:C:T	rs11249769	5	180567719	6.2266e-10	1	rs11249769	Hypertension-Arthritis
140	6:10884046:A:G	rs3756961	6	10884046	2.0808e-08	1	rs3756961	Hypertension-Arthritis
141	6:12647112:A:G	rs9369470	6	12647112	4.15105e-08	1	rs9369470	Hypertension-Arthritis
142	6:22140004:A:G	rs6939340	6	22140004	3.82004e-08	1	rs6939340	Hypertension-Arthritis
143	6:23127186:C:T	rs11752678	6	23127186	1.37257e-08	1	rs11752678	Hypertension-Arthritis
144	6:25903235:C:T	rs6926383	6	25903235	2.39986e-09	1	rs6926383	Hypertension-Arthritis
145	6:41294096:A:G	rs9462700	6	41294096	3.86366e-10	1	rs9462700	Hypertension-Arthritis
146	6:44705266:A:G	rs609699	6	44705266	1.16825e-10	1	rs609699	Hypertension-Arthritis
147	6:53697262:A:T	rs9382242	6	53697262	4.5212e-08	1	rs9382242	Hypertension-Arthritis
148	6:57894290:A:G	rs4380744	6	57894290	1.46838e-09	1	rs4380744	Hypertension-Arthritis
149	6:65067460:C:T	rs10806431	6	65067460	2.30886e-09	1	rs10806431	Hypertension-Arthritis
150	6:67300610:A:G	rs9294712	6	67300610	3.13521e-09	1	rs9294712	Hypertension-Arthritis
151	6:73321869:A:G	rs9446719	6	73321869	1.03029e-08	1	rs9446719	Hypertension-Arthritis
152	6:74306867:A:T	rs1245333	6	74306867	2.71738e-09	1	rs1245333	Hypertension-Arthritis
153	6:78229761:A:G	rs1778280	6	78229761	1.43838e-08	1	rs1778280	Hypertension-Arthritis
154	6:81913276:A:G	rs6906411	6	81913276	4.9944e-08	1	rs6906411	Hypertension-Arthritis
155	6:93239623:A:G	rs1084816	6	93239623	3.68854e-08	1	rs1084816	Hypertension-Arthritis
156	6:94486431:C:T	rs9345395	6	94486431	2.84482e-09	1	rs9345395	Hypertension-Arthritis
157	6:106288410:A:G	rs6901669	6	106288410	2.31161e-08	1	rs6901669	Hypertension-Arthritis
158	6:115650230:A:G	rs13437134	6	115650230	4.80581e-09	1	rs13437134	Hypertension-Arthritis
159	6:124807856:C:T	rs6901315	6	124807856	1.15723e-09	1	rs6901315	Hypertension-Arthritis
160	6:125304931:C:T	rs4896638	6	125304931	1.9888e-08	1	rs4896638	Hypertension-Arthritis
161	6:146410608:A:G	rs6938972	6	146410608	1.7107e-09	1	rs6938972	Hypertension-Arthritis
162	6:154142662:C:T	rs4870235	6	154142662	3.11396e-10	1	rs4870235	Hypertension-Arthritis
163	6:156133632:A:C	rs9384362	6	156133632	1.41616e-08	1	rs9384362	Hypertension-Arthritis
164	6:159563387:C:T	rs2451971	6	159563387	8.4543e-09	1	rs2451971	Hypertension-Arthritis
165	6:166396880:C:T	rs697473	6	166396880	3.54744e-08	1	rs697473	Hypertension-Arthritis
166	6:168074629:C:T	rs2184730	6	168074629	2.17705e-09	1	rs2184730	Hypertension-Arthritis
167	7:3146081:C:T	rs10266726	7	3146081	9.16781e-09	1	rs10266726	Hypertension-Arthritis
168	7:8988939:G:T	rs10233692	7	8988939	2.75771e-08	1	rs10233692	Hypertension-Arthritis
169	7:15181915:C:G	rs17388141	7	15181915	5.66452e-09	1	rs17388141	Hypertension-Arthritis
170	7:19041337:A:G	rs2526626	7	19041337	2.94259e-09	1	rs2526626	Hypertension-Arthritis
171	7:21881241:G:T	rs2097735	7	21881241	1.94531e-08	1	rs2097735	Hypertension-Arthritis
172	7:24747910:A:G	rs2721809	7	24747910	3.85314e-08	1	rs2721809	Hypertension-Arthritis
173	7:29386429:A:T	rs12700956	7	29386429	1.35428e-08	1	rs12700956	Hypertension-Arthritis
174	7:39283066:C:T	rs35439815	7	39283066	6.82035e-12	2	rs35439815;rs4262244	Hypertension-Arthritis
175	7:41862709:C:G	rs10251284	7	41862709	1.67888e-08	1	rs10251284	Hypertension-Arthritis
176	7:48464574:C:T	rs28454544	7	48464574	1.0459e-08	1	rs28454544	Hypertension-Arthritis
177	7:49464845:C:T	rs17313767	7	49464845	4.26882e-08	1	rs17313767	Hypertension-Arthritis
178	7:52792975:A:G	rs1230546	7	52792975	9.07135e-09	1	rs1230546	Hypertension-Arthritis
179	7:64947302:A:G	rs10950005	7	64947302	2.07735e-08	1	rs10950005	Hypertension-Arthritis
180	7:68283027:G:T	rs10252873	7	68283027	6.38586e-10	1	rs10252873	Hypertension-Arthritis
181	7:72976048:C:T	rs13225347	7	72976048	3.89926e-08	1	rs13225347	Hypertension-Arthritis
182	7:77686838:G:T	rs6958027	7	77686838	5.28768e-09	1	rs6958027	Hypertension-Arthritis
183	7:79094498:G:T	rs10251407	7	79094498	4.34127e-10	1	rs10251407	Hypertension-Arthritis
184	7:83731652:A:G	rs4732540	7	83731652	7.28103e-09	1	rs4732540	Hypertension-Arthritis
185	7:88702527:C:T	rs34040982	7	88702527	1.35105e-08	1	rs34040982	Hypertension-Arthritis
186	7:89810704:G:T	rs13234985	7	89810704	7.69797e-09	1	rs13234985	Hypertension-Arthritis
187	7:97503140:G:T	rs3757674	7	97503140	3.90024e-08	1	rs3757674	Hypertension-Arthritis
188	7:110150225:A:G	rs1848386	7	110150225	2.63344e-09	1	rs1848386	Hypertension-Arthritis
189	7:115883453:G:T	rs57321537	7	115883453	2.81157e-08	1	rs57321537	Hypertension-Arthritis
190	7:123847917:A:G	rs10215045	7	123847917	1.02613e-08	1	rs10215045	Hypertension-Arthritis
190	7:124123690:C:T	rs60256307	7	124123690	3.36726e-08	1	rs60256307	Hypertension-Arthritis
191	7:128988862:C:T	rs68184415	7	128988862	1.04754e-08	1	rs68184415	Hypertension-Arthritis
192	7:139184786:C:T	rs17160967	7	139184786	1.15624e-08	1	rs17160967	Hypertension-Arthritis
193	7:154404774:A:G	rs1080446	7	154404774	5.47778e-09	1	rs1080446	Hypertension-Arthritis
194	7:154823339:C:T	rs59839861	7	154823339	2.66685e-08	1	rs59839861	Hypertension-Arthritis
1	1:4768431:A:G	rs6670802	1	4768431	3.09559e-09	1	rs6670802	Hypertension-Asthma
1	1:4934325:C:T	rs61764861	1	4934325	1.52847e-08	1	rs61764861	Hypertension-Asthma
2	1:5319728:A:C	rs521758	1	5319728	1.3451e-08	1	rs521758	Hypertension-Asthma
3	1:6029937:A:G	rs12745395	1	6029937	4.36643e-09	1	rs12745395	Hypertension-Asthma
4	1:7403020:C:T	rs11809929	1	7403020	4.0312e-08	1	rs11809929	Hypertension-Asthma
5	1:8029881:A:G	rs150902752	1	8029881	6.31381e-09	1	rs150902752	Hypertension-Asthma
6	1:10447792:A:T	rs4846216	1	10447792	3.03665e-08	1	rs4846216	Hypertension-Asthma
7	1:12184750:A:G	rs2449713	1	12184750	6.22997e-10	1	rs2449713	Hypertension-Asthma
7	1:12199076:A:G	rs11569943	1	12199076	5.37523e-09	1	rs11569943	Hypertension-Asthma
7	1:12414414:C:G	rs75977924	1	12414414	1.73166e-09	1	rs75977924	Hypertension-Asthma
7	1:12462470:A:T	rs80211155	1	12462470	4.10153e-08	1	rs80211155	Hypertension-Asthma
8	1:13848032:A:G	rs59049410	1	13848032	4.01792e-09	1	rs59049410	Hypertension-Asthma
9	1:20531479:A:G	rs187597646	1	20531479	1.98362e-09	1	rs187597646	Hypertension-Asthma
10	1:22004400:A:G	rs829397	1	22004400	2.31046e-10	1	rs829397	Hypertension-Asthma
11	1:22346416:A:G	rs2473308	1	22346416	3.42076e-10	1	rs2473308	Hypertension-Asthma
12	1:27640092:A:G	rs114915200	1	27640092	1.86958e-08	1	rs114915200	Hypertension-Asthma
13	1:28608628:A:G	rs116651280	1	28608628	1.0344e-08	1	rs116651280	Hypertension-Asthma
14	1:29482654:A:G	rs116264291	1	29482654	1.34659e-08	1	rs116264291	Hypertension-Asthma
15	1:30533006:A:G	rs11577552	1	30533006	3.91499e-09	1	rs11577552	Hypertension-Asthma
15	1:30770487:A:G	rs9988566	1	30770487	1.17166e-08	1	rs9988566	Hypertension-Asthma
16	1:31944937:A:G	rs7541681	1	31944937	3.91915e-09	1	rs7541681	Hypertension-Asthma
16	1:32008966:A:G	rs12074961	1	32008966	2.57749e-10	1	rs12074961	Hypertension-Asthma
17	1:35838048:C:G	rs542339	1	35838048	4.15719e-08	1	rs542339	Hypertension-Asthma
18	1:39064317:C:T	rs2985762	1	39064317	1.5388e-09	1	rs2985762	Hypertension-Asthma
19	1:39603729:A:G	rs60674758	1	39603729	4.76785e-10	1	rs60674758	Hypertension-Asthma
20	1:40460876:A:G	rs11207280	1	40460876	3.84187e-09	1	rs11207280	Hypertension-Asthma
21	1:41701204:C:T	rs184358541	1	41701204	2.15497e-08	1	rs184358541	Hypertension-Asthma
22	1:53331870:A:G	rs61292940	1	53331870	3.42776e-09	1	rs61292940	Hypertension-Asthma
23	1:56059913:G:T	rs2047543	1	56059913	4.56425e-08	1	rs2047543	Hypertension-Asthma
24	1:56855814:A:G	rs6696992	1	56855814	3.97427e-08	1	rs6696992	Hypertension-Asthma
25	1:57397932:A:C	rs192670868	1	57397932	4.16503e-08	1	rs192670868	Hypertension-Asthma
26	1:58522387:C:T	rs76952373	1	58522387	2.60273e-08	1	rs76952373	Hypertension-Asthma
27	1:63729229:C:T	rs141501512	1	63729229	2.68326e-08	1	rs141501512	Hypertension-Asthma
28	1:65898873:C:G	rs17750	1	65898873	5.80821e-09	1	rs17750	Hypertension-Asthma
29	1:74402318:C:T	rs10890092	1	74402318	1.10595e-08	1	rs10890092	Hypertension-Asthma
30	1:77210624:C:T	rs9651206	1	77210624	1.03694e-08	1	rs9651206	Hypertension-Asthma
31	1:78438230:A:C	rs116517533	1	78438230	2.29553e-08	1	rs116517533	Hypertension-Asthma
32	1:79414775:C:T	rs10157101	1	79414775	5.51362e-09	1	rs10157101	Hypertension-Asthma
33	1:80941427:A:G	rs116643945	1	80941427	4.81569e-08	1	rs116643945	Hypertension-Asthma
33	1:81025522:A:T	rs11587932	1	81025522	4.692e-08	1	rs11587932	Hypertension-Asthma
34	1:83285701:A:C	rs17109248	1	83285701	4.25188e-08	1	rs17109248	Hypertension-Asthma
35	1:85602607:A:G	rs6661502	1	85602607	6.79105e-09	1	rs6661502	Hypertension-Asthma
36	1:86154506:A:G	rs77017120	1	86154506	3.8256e-08	1	rs77017120	Hypertension-Asthma
37	1:86969590:G:T	rs72646118	1	86969590	3.08985e-08	1	rs72646118	Hypertension-Asthma
38	1:95504596:A:G	rs72720246	1	95504596	2.53453e-08	1	rs72720246	Hypertension-Asthma
39	1:99307367:C:T	rs1482155	1	99307367	7.39312e-09	1	rs1482155	Hypertension-Asthma
39	1:99635057:C:T	rs17119826	1	99635057	6.8426e-09	1	rs17119826	Hypertension-Asthma
40	1:100402618:A:G	rs1328228	1	100402618	1.84979e-09	1	rs1328228	Hypertension-Asthma
41	1:102000069:A:C	rs12748695	1	102000069	2.4438e-08	1	rs12748695	Hypertension-Asthma
42	1:105103138:A:G	rs61815336	1	105103138	1.58399e-08	1	rs61815336	Hypertension-Asthma
43	1:106023978:A:C	rs11576686	1	106023978	2.72258e-08	1	rs11576686	Hypertension-Asthma
43	1:106156618:A:G	rs12024416	1	106156618	1.90877e-08	1	rs12024416	Hypertension-Asthma
44	1:107195157:A:T	rs12142789	1	107195157	1.33609e-08	1	rs12142789	Hypertension-Asthma
45	1:109384436:C:T	rs10857972	1	109384436	2.06877e-08	2	rs10857972;rs12062733	Hypertension-Asthma
46	1:112023770:A:G	rs2364683	1	112023770	6.27061e-09	1	rs2364683	Hypertension-Asthma
47	1:116658035:A:C	rs61788521	1	116658035	2.21998e-09	1	rs61788521	Hypertension-Asthma
48	1:117890529:A:G	rs17257455	1	117890529	2.30992e-09	1	rs17257455	Hypertension-Asthma
49	1:147285388:C:T	rs79726474	1	147285388	1.59308e-09	1	rs79726474	Hypertension-Asthma
50	1:152260540:A:G	rs186239933	1	152260540	1.80236e-10	1	rs186239933	Hypertension-Asthma
51	1:158026348:C:T	rs66716637	1	158026348	2.37959e-08	1	rs66716637	Hypertension-Asthma
52	1:161691922:C:T	rs905592	1	161691922	3.86915e-08	1	rs905592	Hypertension-Asthma
52	1:161753917:C:G	rs1910480	1	161753917	4.93427e-09	1	rs1910480	Hypertension-Asthma
52	1:162011054:C:T	rs1415267	1	162011054	2.47981e-08	1	rs1415267	Hypertension-Asthma
53	1:167152868:A:G	rs74579944	1	167152868	1.87471e-11	1	rs74579944	Hypertension-Asthma
54	1:168289621:G:T	rs142009637	1	168289621	5.69315e-09	1	rs142009637	Hypertension-Asthma
55	1:171571638:G:T	rs2130523	1	171571638	1.2834e-08	1	rs2130523	Hypertension-Asthma
56	1:181119451:C:T	rs6678030	1	181119451	4.64734e-08	1	rs6678030	Hypertension-Asthma
57	1:182880588:A:G	rs73044363	1	182880588	2.43379e-09	1	rs73044363	Hypertension-Asthma
58	1:185694918:A:G	rs58708412	1	185694918	1.14643e-08	1	rs58708412	Hypertension-Asthma
59	1:189355516:C:G	rs11586611	1	189355516	1.48821e-09	1	rs11586611	Hypertension-Asthma
60	1:192422496:C:T	rs72734913	1	192422496	3.71093e-08	1	rs72734913	Hypertension-Asthma
61	1:193161959:A:G	rs6676878	1	193161959	2.35479e-08	1	rs6676878	Hypertension-Asthma
62	1:193878965:C:T	rs4509560	1	193878965	2.40356e-09	1	rs4509560	Hypertension-Asthma
63	1:195929779:C:G	rs12126570	1	195929779	1.88e-08	1	rs12126570	Hypertension-Asthma
64	1:207993339:C:G	rs2235768	1	207993339	3.56852e-08	1	rs2235768	Hypertension-Asthma
65	1:208757159:C:T	rs11590596	1	208757159	5.52216e-09	1	rs11590596	Hypertension-Asthma
66	1:211333812:G:T	rs147471990	1	211333812	3.77552e-08	1	rs147471990	Hypertension-Asthma
67	1:212063694:A:G	rs115812914	1	212063694	1.26042e-12	1	rs115812914	Hypertension-Asthma
67	1:212233950:A:G	rs11576558	1	212233950	2.28346e-08	1	rs11576558	Hypertension-Asthma
68	1:216235074:C:T	rs1436776	1	216235074	6.5661e-09	1	rs1436776	Hypertension-Asthma
69	1:218112377:C:G	rs17047040	1	218112377	4.27622e-09	1	rs17047040	Hypertension-Asthma
69	1:218141358:A:C	rs12732582	1	218141358	1.87499e-08	1	rs12732582	Hypertension-Asthma
69	1:218360340:A:G	rs142545900	1	218360340	3.08739e-08	1	rs142545900	Hypertension-Asthma
70	1:221129611:A:G	rs145752868	1	221129611	4.84787e-08	1	rs145752868	Hypertension-Asthma
71	1:222089004:A:G	rs11118894	1	222089004	2.6432e-08	1	rs11118894	Hypertension-Asthma
72	1:223265809:C:T	rs61840076	1	223265809	3.82263e-08	1	rs61840076	Hypertension-Asthma
73	1:225197521:A:C	rs2449282	1	225197521	1.12815e-08	2	rs2449282;rs79198597	Hypertension-Asthma
74	1:226564074:C:T	rs76280513	1	226564074	1.47817e-09	1	rs76280513	Hypertension-Asthma
75	1:230304352:A:G	rs4846921	1	230304352	3.28137e-08	1	rs4846921	Hypertension-Asthma
76	1:233571969:C:G	rs143582581	1	233571969	8.02809e-09	1	rs143582581	Hypertension-Asthma
77	1:236207787:A:G	rs78970767	1	236207787	1.62007e-08	1	rs78970767	Hypertension-Asthma
78	1:237272274:C:T	rs17612827	1	237272274	1.61036e-08	1	rs17612827	Hypertension-Asthma
79	1:238725762:A:G	rs560229	1	238725762	7.54842e-10	1	rs560229	Hypertension-Asthma
79	1:238907046:A:G	rs2689158	1	238907046	5.33979e-10	1	rs2689158	Hypertension-Asthma
80	1:244280081:G:T	rs10803175	1	244280081	1.40876e-09	1	rs10803175	Hypertension-Asthma
81	1:246194614:A:G	rs61839435	1	246194614	2.07971e-08	1	rs61839435	Hypertension-Asthma
82	1:247624262:A:G	rs12038793	1	247624262	2.9539e-08	1	rs12038793	Hypertension-Asthma
83	2:268293:A:G	rs55946380	2	268293	3.92932e-08	1	rs55946380	Hypertension-Asthma
84	2:4940362:G:T	rs13011717	2	4940362	9.15979e-10	1	rs13011717	Hypertension-Asthma
85	2:9862534:A:G	rs12476775	2	9862534	1.35481e-08	1	rs12476775	Hypertension-Asthma
86	2:20765727:C:T	rs12615661	2	20765727	4.80639e-09	1	rs12615661	Hypertension-Asthma
87	2:21030983:A:G	rs139144103	2	21030983	9.48663e-09	1	rs139144103	Hypertension-Asthma
87	2:21502845:C:G	rs116725592	2	21502845	1.66536e-09	1	rs116725592	Hypertension-Asthma
88	2:24348033:A:G	rs116475795	2	24348033	2.07496e-09	1	rs116475795	Hypertension-Asthma
89	2:28756715:G:T	rs74477258	2	28756715	1.94445e-10	1	rs74477258	Hypertension-Asthma
90	2:32921564:C:T	rs13028595	2	32921564	2.38176e-08	1	rs13028595	Hypertension-Asthma
91	2:33360556:A:G	rs4670256	2	33360556	2.20407e-08	1	rs4670256	Hypertension-Asthma
92	2:36120755:C:T	rs2177483	2	36120755	6.57748e-09	1	rs2177483	Hypertension-Asthma
93	2:38451264:C:T	rs145864845	2	38451264	1.51959e-08	1	rs145864845	Hypertension-Asthma
94	2:39708110:G:T	rs183450537	2	39708110	4.7657e-08	1	rs183450537	Hypertension-Asthma
95	2:40219139:C:T	rs8179517	2	40219139	4.16827e-08	1	rs8179517	Hypertension-Asthma
96	2:41143479:A:G	rs115566830	2	41143479	4.10527e-08	1	rs115566830	Hypertension-Asthma
97	2:46314935:A:C	rs1124787	2	46314935	8.87944e-09	1	rs1124787	Hypertension-Asthma
98	2:50708799:C:G	rs11678492	2	50708799	2.41479e-09	1	rs11678492	Hypertension-Asthma
99	2:52619712:C:T	rs13398839	2	52619712	1.6228e-08	1	rs13398839	Hypertension-Asthma
99	2:52644871:A:G	rs142998083	2	52644871	1.36717e-08	1	rs142998083	Hypertension-Asthma
100	2:55095373:G:T	rs115615135	2	55095373	1.75866e-09	1	rs115615135	Hypertension-Asthma
100	2:55144935:C:G	rs10496034	2	55144935	9.39662e-10	1	rs10496034	Hypertension-Asthma
101	2:56454353:A:G	rs72801198	2	56454353	3.25666e-10	2	rs72801198;rs55736515	Hypertension-Asthma
102	2:59320570:C:G	rs138988130	2	59320570	2.42217e-09	1	rs138988130	Hypertension-Asthma
103	2:61085723:C:T	rs842631	2	61085723	1.72136e-10	1	rs842631	Hypertension-Asthma
104	2:61939264:A:G	rs116346381	2	61939264	1.64718e-08	1	rs116346381	Hypertension-Asthma
104	2:62077393:C:T	rs547922835	2	62077393	3.61784e-08	1	rs547922835	Hypertension-Asthma
105	2:62495457:C:T	rs10193629	2	62495457	2.85575e-08	1	rs10193629	Hypertension-Asthma
106	2:63589591:C:T	rs11900732	2	63589591	3.49006e-10	1	rs11900732	Hypertension-Asthma
107	2:66327545:A:G	rs146118312	2	66327545	4.67923e-08	1	rs146118312	Hypertension-Asthma
108	2:69983663:C:G	rs4852995	2	69983663	1.20989e-08	1	rs4852995	Hypertension-Asthma
108	2:70610878:C:T	rs149928150	2	70610878	1.47868e-08	1	rs149928150	Hypertension-Asthma
109	2:76977836:C:T	rs77073950	2	76977836	3.61815e-09	1	rs77073950	Hypertension-Asthma
110	2:78252963:G:T	rs62164372	2	78252963	5.0575e-09	1	rs62164372	Hypertension-Asthma
111	2:80197843:G:T	rs17261321	2	80197843	7.82499e-10	1	rs17261321	Hypertension-Asthma
112	2:81825430:A:G	rs1439061	2	81825430	2.44948e-09	1	rs1439061	Hypertension-Asthma
113	2:83596903:A:G	rs7566872	2	83596903	2.05149e-08	1	rs7566872	Hypertension-Asthma
114	2:86032392:A:C	rs76716028	2	86032392	1.98597e-09	1	rs76716028	Hypertension-Asthma
114	2:86316174:C:T	rs1991106	2	86316174	2.63623e-08	1	rs1991106	Hypertension-Asthma
115	2:104276468:C:G	rs77934680	2	104276468	3.23859e-08	1	rs77934680	Hypertension-Asthma
116	2:105697316:C:T	rs10205442	2	105697316	3.83566e-08	1	rs10205442	Hypertension-Asthma
117	2:108553757:C:T	rs6744394	2	108553757	3.9907e-08	1	rs6744394	Hypertension-Asthma
118	2:109161482:A:G	rs10175540	2	109161482	1.37717e-10	1	rs10175540	Hypertension-Asthma
119	2:111615987:C:G	rs17465210	2	111615987	1.46479e-08	1	rs17465210	Hypertension-Asthma
120	2:114455330:A:G	rs78460688	2	114455330	1.61228e-08	1	rs78460688	Hypertension-Asthma
121	2:116120077:G:T	rs10496491	2	116120077	3.52371e-09	1	rs10496491	Hypertension-Asthma
122	2:118318731:C:T	rs13390020	2	118318731	4.33046e-08	1	rs13390020	Hypertension-Asthma
123	2:122998240:C:T	rs724692	2	122998240	9.64408e-11	1	rs724692	Hypertension-Asthma
124	2:123923323:A:G	rs115416329	2	123923323	3.01332e-08	1	rs115416329	Hypertension-Asthma
125	2:124788110:A:G	rs79179511	2	124788110	4.95356e-08	1	rs79179511	Hypertension-Asthma
126	2:125795436:A:C	rs67039186	2	125795436	6.44102e-09	1	rs67039186	Hypertension-Asthma
127	2:129376470:C:T	rs841306	2	129376470	2.1722e-08	1	rs841306	Hypertension-Asthma
128	2:139060538:C:T	rs144559405	2	139060538	6.60948e-09	1	rs144559405	Hypertension-Asthma
129	2:139853135:C:T	rs116474542	2	139853135	3.43038e-10	1	rs116474542	Hypertension-Asthma
130	2:140649973:C:T	rs7560640	2	140649973	3.98025e-08	1	rs7560640	Hypertension-Asthma
131	2:142122595:A:C	rs60803164	2	142122595	3.53283e-08	1	rs60803164	Hypertension-Asthma
132	2:142917538:C:G	rs4662417	2	142917538	2.20162e-08	1	rs4662417	Hypertension-Asthma
132	2:142974201:A:T	rs138039420	2	142974201	4.61747e-09	1	rs138039420	Hypertension-Asthma
133	2:146976961:A:G	rs2381907	2	146976961	1.05756e-08	1	rs2381907	Hypertension-Asthma
134	2:150912703:A:G	rs330624	2	150912703	3.54399e-08	1	rs330624	Hypertension-Asthma
135	2:151493786:A:C	rs71413702	2	151493786	1.62163e-10	1	rs71413702	Hypertension-Asthma
136	2:154472066:C:T	rs10197706	2	154472066	1.37446e-11	1	rs10197706	Hypertension-Asthma
137	2:158099362:C:T	rs2166491	2	158099362	3.00091e-09	1	rs2166491	Hypertension-Asthma
137	2:158345994:C:T	rs76384875	2	158345994	2.54948e-09	1	rs76384875	Hypertension-Asthma
138	2:164539689:A:G	rs185252147	2	164539689	3.26543e-09	1	rs185252147	Hypertension-Asthma
139	2:165577574:C:T	rs1117982	2	165577574	4.60066e-09	1	rs1117982	Hypertension-Asthma
140	2:167957611:A:G	rs71428966	2	167957611	3.58629e-08	1	rs71428966	Hypertension-Asthma
140	2:168029045:A:G	rs142962821	2	168029045	1.29533e-08	1	rs142962821	Hypertension-Asthma
140	2:168040101:A:T	rs73027817	2	168040101	2.12871e-08	1	rs73027817	Hypertension-Asthma
141	2:171299281:A:C	rs80329298	2	171299281	1.40027e-10	1	rs80329298	Hypertension-Asthma
142	2:172086675:A:C	rs12476502	2	172086675	5.27938e-09	1	rs12476502	Hypertension-Asthma
143	2:172346461:C:G	rs113678114	2	172346461	1.02079e-08	1	rs113678114	Hypertension-Asthma
144	2:173459088:G:T	rs35665064	2	173459088	2.22668e-08	1	rs35665064	Hypertension-Asthma
145	2:173776155:A:G	rs144855417	2	173776155	3.75619e-09	1	rs144855417	Hypertension-Asthma
146	2:178692694:C:T	rs4413189	2	178692694	4.0243e-08	1	rs4413189	Hypertension-Asthma
147	2:185422672:G:T	rs67398881	2	185422672	2.25729e-08	1	rs67398881	Hypertension-Asthma
148	2:185846132:C:T	rs1366841	2	185846132	8.27326e-09	1	rs1366841	Hypertension-Asthma
149	2:193355249:C:T	rs6760628	2	193355249	1.14138e-08	1	rs6760628	Hypertension-Asthma
149	2:193939755:A:G	rs139908675	2	193939755	2.70131e-08	1	rs139908675	Hypertension-Asthma
150	2:195791620:A:G	rs12611555	2	195791620	3.51516e-08	1	rs12611555	Hypertension-Asthma
151	2:197254680:A:G	rs10206587	2	197254680	4.95768e-08	1	rs10206587	Hypertension-Asthma
152	2:202939336:C:T	rs11674751	2	202939336	6.86573e-09	1	rs11674751	Hypertension-Asthma
153	2:205085492:C:T	rs13391697	2	205085492	9.22097e-10	1	rs13391697	Hypertension-Asthma
154	2:206511008:C:T	rs6435300	2	206511008	1.8964e-09	1	rs6435300	Hypertension-Asthma
155	2:206896050:A:C	rs140299151	2	206896050	2.80801e-08	1	rs140299151	Hypertension-Asthma
156	2:207481943:C:T	rs3770984	2	207481943	1.28572e-08	1	rs3770984	Hypertension-Asthma
157	2:208167858:C:T	rs145430443	2	208167858	6.79778e-09	1	rs145430443	Hypertension-Asthma
158	2:209185724:C:G	rs80189026	2	209185724	3.74115e-08	1	rs80189026	Hypertension-Asthma
158	2:209657239:A:G	rs6709367	2	209657239	2.14239e-08	1	rs6709367	Hypertension-Asthma
159	2:216118202:A:T	rs28840073	2	216118202	1.67284e-08	1	rs28840073	Hypertension-Asthma
160	2:217791679:A:G	rs12471416	2	217791679	6.46091e-09	1	rs12471416	Hypertension-Asthma
161	2:220200284:C:T	rs73081147	2	220200284	1.74019e-08	1	rs73081147	Hypertension-Asthma
161	2:220299018:C:T	rs13386459	2	220299018	3.27724e-08	1	rs13386459	Hypertension-Asthma
162	2:221308508:C:T	rs73994352	2	221308508	6.53533e-09	1	rs73994352	Hypertension-Asthma
163	2:225236188:C:T	rs55926125	2	225236188	3.70815e-08	1	rs55926125	Hypertension-Asthma
164	2:230200502:A:G	rs60064214	2	230200502	1.60928e-08	1	rs60064214	Hypertension-Asthma
165	2:231182522:C:T	rs75691095	2	231182522	1.3409e-08	1	rs75691095	Hypertension-Asthma
166	2:232115887:C:T	rs7598478	2	232115887	2.19349e-08	1	rs7598478	Hypertension-Asthma
167	2:236060677:A:T	rs59576416	2	236060677	3.57743e-10	1	rs59576416	Hypertension-Asthma
168	2:241390828:A:G	rs140201581	2	241390828	4.09064e-08	1	rs140201581	Hypertension-Asthma
169	2:242323775:A:C	rs113636311	2	242323775	7.10059e-09	1	rs113636311	Hypertension-Asthma
170	3:410884:C:T	rs55783684	3	410884	3.24137e-08	1	rs55783684	Hypertension-Asthma
171	3:1806232:A:T	rs13065877	3	1806232	1.56e-08	1	rs13065877	Hypertension-Asthma
172	3:2502376:A:G	rs10049421	3	2502376	1.33806e-08	1	rs10049421	Hypertension-Asthma
173	3:4355674:C:G	rs149085570	3	4355674	4.49301e-08	1	rs149085570	Hypertension-Asthma
174	3:4786570:C:G	rs112952194	3	4786570	4.30093e-08	1	rs112952194	Hypertension-Asthma
174	3:4943878:C:T	rs7644690	3	4943878	8.26552e-09	1	rs7644690	Hypertension-Asthma
175	3:5363011:C:T	rs12496848	3	5363011	4.68755e-09	1	rs12496848	Hypertension-Asthma
176	3:5985976:C:T	rs7617354	3	5985976	2.57445e-09	1	rs7617354	Hypertension-Asthma
177	3:13717668:A:T	rs73044855	3	13717668	4.55938e-08	1	rs73044855	Hypertension-Asthma
178	3:16058584:A:G	rs182175993	3	16058584	2.63544e-08	1	rs182175993	Hypertension-Asthma
178	3:16121015:A:G	rs56383798	3	16121015	2.83073e-08	1	rs56383798	Hypertension-Asthma
178	3:16150483:A:T	rs73036840	3	16150483	1.23949e-08	1	rs73036840	Hypertension-Asthma
179	3:16669150:A:G	rs11128799	3	16669150	4.65863e-08	1	rs11128799	Hypertension-Asthma
180	3:20836573:A:G	rs189679800	3	20836573	2.53537e-08	1	rs189679800	Hypertension-Asthma
181	3:21907984:C:T	rs1291304	3	21907984	4.05388e-09	1	rs1291304	Hypertension-Asthma
181	3:22019395:C:T	rs9815743	3	22019395	1.58758e-08	1	rs9815743	Hypertension-Asthma
181	3:22035073:A:G	rs9824441	3	22035073	3.49789e-10	1	rs9824441	Hypertension-Asthma
182	3:22551540:G:T	rs4327416	3	22551540	9.79805e-09	1	rs4327416	Hypertension-Asthma
183	3:26190991:A:G	rs145034331	3	26190991	4.76806e-08	1	rs145034331	Hypertension-Asthma
184	3:27593264:A:G	rs142326857	3	27593264	6.95388e-09	2	rs142326857;rs7612715	Hypertension-Asthma
184	3:27725548:A:C	rs116357547	3	27725548	1.71419e-08	1	rs116357547	Hypertension-Asthma
185	3:34275465:C:T	rs9859996	3	34275465	2.26746e-08	1	rs9859996	Hypertension-Asthma
186	3:36776283:C:T	rs76345309	3	36776283	1.25911e-08	1	rs76345309	Hypertension-Asthma
187	3:38395562:C:T	rs3132440	3	38395562	2.35968e-08	1	rs3132440	Hypertension-Asthma
187	3:38577679:A:G	rs1473805	3	38577679	1.40626e-08	1	rs1473805	Hypertension-Asthma
188	3:40566000:A:G	rs7651929	3	40566000	1.83692e-08	1	rs7651929	Hypertension-Asthma
189	3:47047562:C:T	rs3816531	3	47047562	3.54782e-08	1	rs3816531	Hypertension-Asthma
190	3:54199815:A:T	rs71301870	3	54199815	4.77052e-08	1	rs71301870	Hypertension-Asthma
191	3:54509591:C:G	rs183383842	3	54509591	4.91717e-09	1	rs183383842	Hypertension-Asthma
192	3:56451148:A:G	rs62255934	3	56451148	3.94384e-08	1	rs62255934	Hypertension-Asthma
193	3:59368426:C:T	rs2034130	3	59368426	1.92239e-08	3	rs2034130;rs2034130;rs2034130	Hypertension-Asthma
194	3:61364733:A:G	rs1349802	3	61364733	3.57579e-08	1	rs1349802	Hypertension-Asthma
194	3:61439546:A:G	rs144126697	3	61439546	5.10086e-10	1	rs144126697	Hypertension-Asthma
194	3:61461846:A:G	rs1349801	3	61461846	2.66366e-08	1	rs1349801	Hypertension-Asthma
195	3:63483403:C:T	rs11717009	3	63483403	4.23851e-08	1	rs11717009	Hypertension-Asthma
196	3:64137371:A:G	rs753562	3	64137371	4.98207e-08	1	rs753562	Hypertension-Asthma
197	3:64711904:C:T	rs4607103	3	64711904	1.31593e-08	1	rs4607103	Hypertension-Asthma
198	3:65567706:A:T	rs77112230	3	65567706	1.37293e-08	1	rs77112230	Hypertension-Asthma
199	3:66786073:C:T	rs73091885	3	66786073	4.62556e-08	1	rs73091885	Hypertension-Asthma
199	3:66894023:A:T	rs139157296	3	66894023	3.08584e-08	1	rs139157296	Hypertension-Asthma
200	3:67655099:C:T	rs72929333	3	67655099	6.74166e-14	1	rs72929333	Hypertension-Asthma
201	3:69572253:A:G	rs9827060	3	69572253	3.18157e-08	1	rs9827060	Hypertension-Asthma
202	3:73952351:A:C	rs9869897	3	73952351	1.37692e-08	1	rs9869897	Hypertension-Asthma
203	3:75318848:A:G	rs115954909	3	75318848	1.03786e-08	1	rs115954909	Hypertension-Asthma
204	3:76188299:A:G	rs76726617	3	76188299	6.37396e-09	1	rs76726617	Hypertension-Asthma
205	3:77596742:A:C	rs187791550	3	77596742	6.08975e-09	1	rs187791550	Hypertension-Asthma
206	3:78428209:C:G	rs55885219	3	78428209	1.20174e-08	1	rs55885219	Hypertension-Asthma
207	3:85681742:A:G	rs62261667	3	85681742	5.42148e-09	1	rs62261667	Hypertension-Asthma
208	3:87607117:A:G	rs56360275	3	87607117	1.0559e-08	1	rs56360275	Hypertension-Asthma
209	3:96406839:A:G	rs2135834	3	96406839	2.63722e-08	1	rs2135834	Hypertension-Asthma
210	3:99751239:C:T	rs142812024	3	99751239	8.48541e-09	1	rs142812024	Hypertension-Asthma
211	3:101219090:A:C	rs142109755	3	101219090	4.55496e-09	1	rs142109755	Hypertension-Asthma
212	3:103234911:A:G	rs77778072	3	103234911	1.94934e-11	1	rs77778072	Hypertension-Asthma
212	3:103271135:A:G	rs76952291	3	103271135	1.61551e-08	1	rs76952291	Hypertension-Asthma
213	3:106134740:A:C	rs4362755	3	106134740	3.18041e-08	1	rs4362755	Hypertension-Asthma
214	3:113057312:A:G	rs78044280	3	113057312	1.14739e-10	1	rs78044280	Hypertension-Asthma
215	3:115867020:A:G	rs112545909	3	115867020	4.38587e-08	1	rs112545909	Hypertension-Asthma
216	3:116685425:C:T	rs72622391	3	116685425	3.59089e-08	1	rs72622391	Hypertension-Asthma
217	3:118261582:A:G	rs12695370	3	118261582	1.13146e-08	1	rs12695370	Hypertension-Asthma
218	3:119513215:C:T	rs13085558	3	119513215	3.014e-08	1	rs13085558	Hypertension-Asthma
219	3:121536106:C:G	rs4629377	3	121536106	8.38674e-09	1	rs4629377	Hypertension-Asthma
220	3:125953969:C:T	rs6438989	3	125953969	1.47879e-08	1	rs6438989	Hypertension-Asthma
221	3:128383406:A:G	rs35535737	3	128383406	1.2804e-09	1	rs35535737	Hypertension-Asthma
221	3:128538514:A:T	rs73198874	3	128538514	9.69503e-09	1	rs73198874	Hypertension-Asthma
222	3:132250950:A:G	rs11923334	3	132250950	4.80506e-09	1	rs11923334	Hypertension-Asthma
223	3:133788409:A:G	rs140723181	3	133788409	2.65169e-08	1	rs140723181	Hypertension-Asthma
224	3:134649566:A:G	rs9829521	3	134649566	6.71945e-09	1	rs9829521	Hypertension-Asthma
225	3:139812093:A:G	rs12638353	3	139812093	2.32495e-08	1	rs12638353	Hypertension-Asthma
226	3:142019465:A:C	rs77720805	3	142019465	1.73693e-09	1	rs77720805	Hypertension-Asthma
227	3:144292701:G:T	rs9821986	3	144292701	2.11241e-09	1	rs9821986	Hypertension-Asthma
228	3:150367821:A:T	rs1879808	3	150367821	1.7273e-08	1	rs1879808	Hypertension-Asthma
229	3:151840637:A:T	rs325749	3	151840637	8.58335e-10	1	rs325749	Hypertension-Asthma
229	3:152201362:C:T	rs112611424	3	152201362	1.07262e-10	1	rs112611424	Hypertension-Asthma
230	3:155461457:C:T	rs75712386	3	155461457	4.65136e-08	1	rs75712386	Hypertension-Asthma
231	3:157028417:C:T	rs1522393	3	157028417	4.65545e-08	1	rs1522393	Hypertension-Asthma
232	3:158915051:C:T	rs115986005	3	158915051	8.16178e-10	1	rs115986005	Hypertension-Asthma
233	3:161369401:A:C	rs12631996	3	161369401	6.26605e-10	1	rs12631996	Hypertension-Asthma
234	3:166861401:C:T	rs9879185	3	166861401	1.69246e-08	1	rs9879185	Hypertension-Asthma
235	3:170169966:A:G	rs187876067	3	170169966	5.26176e-09	1	rs187876067	Hypertension-Asthma
236	3:171892372:G:T	rs73023564	3	171892372	2.75272e-09	1	rs73023564	Hypertension-Asthma
237	3:175059929:A:G	rs55877836	3	175059929	1.85062e-08	1	rs55877836	Hypertension-Asthma
238	3:182153199:C:G	rs34502841	3	182153199	1.00541e-08	1	rs34502841	Hypertension-Asthma
239	3:190870236:C:T	rs76602398	3	190870236	1.94179e-08	1	rs76602398	Hypertension-Asthma
240	3:191610215:C:T	rs79447688	3	191610215	4.0348e-08	1	rs79447688	Hypertension-Asthma
240	3:191704994:G:T	rs2649824	3	191704994	2.17565e-09	1	rs2649824	Hypertension-Asthma
241	3:193272148:A:G	rs76754560	3	193272148	1.5396e-09	1	rs76754560	Hypertension-Asthma
242	3:194652328:C:T	rs35389968	3	194652328	4.06449e-09	1	rs35389968	Hypertension-Asthma
243	3:196553787:A:G	rs2084384	3	196553787	5.59249e-09	1	rs2084384	Hypertension-Asthma
244	4:4966438:C:T	rs75455993	4	4966438	2.4209e-08	1	rs75455993	Hypertension-Asthma
245	4:7656198:A:G	rs113232314	4	7656198	4.61421e-08	1	rs113232314	Hypertension-Asthma
246	4:8177970:C:T	rs114827616	4	8177970	5.33915e-10	1	rs114827616	Hypertension-Asthma
246	4:8228943:A:G	rs34994651	4	8228943	1.21089e-09	1	rs34994651	Hypertension-Asthma
247	4:11413561:A:G	rs114170154	4	11413561	3.86321e-08	1	rs114170154	Hypertension-Asthma
248	4:13486920:C:G	rs78661059	4	13486920	4.29416e-08	1	rs78661059	Hypertension-Asthma
249	4:17342510:A:C	rs115381200	4	17342510	1.54139e-08	1	rs115381200	Hypertension-Asthma
250	4:19355861:C:T	rs1580603	4	19355861	2.60038e-08	2	rs1580603;rs3846382	Hypertension-Asthma
251	4:22009677:C:T	rs16872229	4	22009677	7.73835e-09	1	rs16872229	Hypertension-Asthma
252	4:23451900:A:G	rs215428	4	23451900	3.23743e-08	1	rs215428	Hypertension-Asthma
253	4:24618440:A:G	rs6825842	4	24618440	1.6282e-08	1	rs6825842	Hypertension-Asthma
253	4:24860103:C:T	rs17624982	4	24860103	9.67602e-09	1	rs17624982	Hypertension-Asthma
254	4:28598774:C:T	rs73807323	4	28598774	2.70066e-09	1	rs73807323	Hypertension-Asthma
254	4:28953317:A:G	rs16881215	4	28953317	3.64588e-08	1	rs16881215	Hypertension-Asthma
255	4:32444449:A:G	rs150659996	4	32444449	2.11308e-08	1	rs150659996	Hypertension-Asthma
256	4:36634784:A:C	rs115212395	4	36634784	4.86434e-10	1	rs115212395	Hypertension-Asthma
257	4:38206518:A:G	rs73243322	4	38206518	3.19834e-08	1	rs73243322	Hypertension-Asthma
258	4:38581964:A:G	rs2381186	4	38581964	9.71875e-09	1	rs2381186	Hypertension-Asthma
259	4:41814293:C:T	rs6840588	4	41814293	6.03925e-09	1	rs6840588	Hypertension-Asthma
260	4:42122289:C:T	rs144453545	4	42122289	1.18755e-08	1	rs144453545	Hypertension-Asthma
261	4:45587050:C:T	rs10938408	4	45587050	8.70709e-10	1	rs10938408	Hypertension-Asthma
262	4:46111839:C:T	rs1587284	4	46111839	2.82063e-09	1	rs1587284	Hypertension-Asthma
263	4:48034488:C:T	rs13150783	4	48034488	3.80792e-08	1	rs13150783	Hypertension-Asthma
264	4:54514353:A:T	rs2668549	4	54514353	6.40252e-09	1	rs2668549	Hypertension-Asthma
265	4:57567596:C:T	rs2011622	4	57567596	9.14152e-10	1	rs2011622	Hypertension-Asthma
266	4:58079265:A:G	rs75683908	4	58079265	4.27385e-08	1	rs75683908	Hypertension-Asthma
267	4:58606496:A:T	rs533249	4	58606496	2.48366e-08	1	rs533249	Hypertension-Asthma
268	4:60266624:A:G	rs79723063	4	60266624	3.23877e-08	1	rs79723063	Hypertension-Asthma
269	4:61657989:A:C	rs4376180	4	61657989	8.94689e-10	1	rs4376180	Hypertension-Asthma
269	4:61836633:A:C	rs1486496	4	61836633	9.63285e-09	1	rs1486496	Hypertension-Asthma
270	4:66092663:C:T	rs34406784	4	66092663	4.1938e-08	1	rs34406784	Hypertension-Asthma
271	4:67769903:A:G	rs140481074	4	67769903	4.51264e-08	1	rs140481074	Hypertension-Asthma
272	4:69660187:C:T	rs2331558	4	69660187	3.06663e-09	1	rs2331558	Hypertension-Asthma
273	4:71104686:A:G	rs58245768	4	71104686	1.78299e-09	1	rs58245768	Hypertension-Asthma
274	4:71468249:A:T	rs35870385	4	71468249	4.91214e-08	1	rs35870385	Hypertension-Asthma
275	4:72325845:A:C	rs6817208	4	72325845	3.28136e-08	1	rs6817208	Hypertension-Asthma
276	4:78455567:C:T	rs116476717	4	78455567	4.95386e-08	1	rs116476717	Hypertension-Asthma
277	4:79084908:C:T	rs76570754	4	79084908	3.27301e-08	1	rs76570754	Hypertension-Asthma
278	4:81572717:C:T	rs139232419	4	81572717	1.63011e-10	1	rs139232419	Hypertension-Asthma
279	4:85723745:A:T	rs17009286	4	85723745	1.61189e-08	1	rs17009286	Hypertension-Asthma
280	4:86161576:C:G	rs11729316	4	86161576	2.43723e-08	1	rs11729316	Hypertension-Asthma
281	4:86956026:C:T	rs10856856	4	86956026	4.24636e-09	1	rs10856856	Hypertension-Asthma
282	4:87857522:A:G	rs72667727	4	87857522	3.20042e-09	1	rs72667727	Hypertension-Asthma
283	4:89265012:G:T	rs78825512	4	89265012	3.79378e-09	1	rs78825512	Hypertension-Asthma
284	4:90366237:A:G	rs4693230	4	90366237	5.19168e-09	1	rs4693230	Hypertension-Asthma
285	4:94371146:A:G	rs4693321	4	94371146	1.48539e-10	1	rs4693321	Hypertension-Asthma
286	4:99259154:A:G	rs28446845	4	99259154	4.81971e-08	1	rs28446845	Hypertension-Asthma
286	4:99443611:A:T	rs6853079	4	99443611	4.9115e-11	1	rs6853079	Hypertension-Asthma
287	4:100662146:A:T	rs6826609	4	100662146	9.58066e-09	1	rs6826609	Hypertension-Asthma
288	4:101165770:A:C	rs59043552	4	101165770	3.29289e-09	1	rs59043552	Hypertension-Asthma
289	4:101635964:C:T	rs116717246	4	101635964	1.09545e-08	1	rs116717246	Hypertension-Asthma
290	4:109653391:C:T	rs112987545	4	109653391	1.52808e-08	1	rs112987545	Hypertension-Asthma
291	4:111026014:G:T	rs114563637	4	111026014	6.71907e-11	1	rs114563637	Hypertension-Asthma
292	4:113584858:A:G	rs115712729	4	113584858	2.04016e-08	1	rs115712729	Hypertension-Asthma
293	4:113975170:A:G	rs313945	4	113975170	3.53533e-09	1	rs313945	Hypertension-Asthma
294	4:114439894:A:G	rs7700110	4	114439894	4.27843e-08	1	rs7700110	Hypertension-Asthma
295	4:117410693:A:G	rs13143269	4	117410693	2.68054e-09	1	rs13143269	Hypertension-Asthma
296	4:127075096:C:T	rs1580410	4	127075096	1.26118e-09	1	rs1580410	Hypertension-Asthma
297	4:129360999:C:T	rs4000688	4	129360999	2.1203e-08	1	rs4000688	Hypertension-Asthma
298	4:130321567:A:G	rs62309619	4	130321567	1.21834e-08	1	rs62309619	Hypertension-Asthma
299	4:130876818:C:T	rs6825946	4	130876818	3.44991e-10	1	rs6825946	Hypertension-Asthma
300	4:132617534:G:T	rs76051593	4	132617534	2.86362e-08	1	rs76051593	Hypertension-Asthma
301	4:134606188:G:T	rs142451025	4	134606188	5.91099e-09	1	rs142451025	Hypertension-Asthma
302	4:138380307:C:T	rs6535219	4	138380307	1.88259e-08	1	rs6535219	Hypertension-Asthma
303	4:139529252:C:T	rs114904822	4	139529252	5.33161e-10	1	rs114904822	Hypertension-Asthma
303	4:139710429:A:G	rs59730210	4	139710429	3.8101e-09	1	rs59730210	Hypertension-Asthma
304	4:141229826:C:G	rs13101760	4	141229826	1.67961e-08	1	rs13101760	Hypertension-Asthma
305	4:141849935:C:T	rs11930379	4	141849935	5.51713e-09	1	rs11930379	Hypertension-Asthma
306	4:143875644:C:T	rs13124363	4	143875644	3.03056e-09	1	rs13124363	Hypertension-Asthma
307	4:148282109:C:T	rs1429137	4	148282109	1.0095e-09	1	rs1429137	Hypertension-Asthma
308	4:150854249:A:T	rs79236106	4	150854249	4.00487e-08	1	rs79236106	Hypertension-Asthma
309	4:155700846:A:G	rs7686002	4	155700846	8.24249e-09	1	rs7686002	Hypertension-Asthma
310	4:156102399:G:T	rs78977503	4	156102399	1.91797e-08	1	rs78977503	Hypertension-Asthma
311	4:158012316:A:G	rs7672929	4	158012316	1.1761e-08	1	rs7672929	Hypertension-Asthma
312	4:158715453:A:G	rs1531713	4	158715453	8.46418e-10	1	rs1531713	Hypertension-Asthma
313	4:162177556:G:T	rs114340433	4	162177556	2.90546e-08	1	rs114340433	Hypertension-Asthma
314	4:165688857:C:T	rs4234976	4	165688857	9.84938e-09	1	rs4234976	Hypertension-Asthma
315	4:166906506:A:G	rs79291111	4	166906506	1.85077e-09	1	rs79291111	Hypertension-Asthma
316	4:168587616:G:T	rs7689174	4	168587616	2.25111e-09	1	rs7689174	Hypertension-Asthma
316	4:168723267:A:G	rs4574441	4	168723267	7.66837e-10	1	rs4574441	Hypertension-Asthma
317	4:170851691:C:T	rs13104117	4	170851691	9.50248e-09	1	rs13104117	Hypertension-Asthma
318	4:172098579:A:G	rs59520648	4	172098579	3.18724e-08	1	rs59520648	Hypertension-Asthma
319	4:172668574:C:T	rs76386676	4	172668574	6.40936e-09	1	rs76386676	Hypertension-Asthma
320	4:175413644:A:G	rs1816204	4	175413644	3.76051e-08	1	rs1816204	Hypertension-Asthma
321	4:175863577:A:G	rs4459968	4	175863577	2.91048e-10	1	rs4459968	Hypertension-Asthma
321	4:176431598:C:T	rs114397078	4	176431598	2.87681e-09	1	rs114397078	Hypertension-Asthma
322	4:179839069:C:T	rs114142193	4	179839069	2.50779e-10	1	rs114142193	Hypertension-Asthma
322	4:180598480:A:C	rs55688173	4	180598480	4.26971e-08	1	rs55688173	Hypertension-Asthma
323	4:181065438:G:T	rs976050	4	181065438	1.29933e-08	1	rs976050	Hypertension-Asthma
324	4:187851125:A:C	rs67210740	4	187851125	2.04765e-08	1	rs67210740	Hypertension-Asthma
325	4:188879997:A:G	rs6553116	4	188879997	9.05351e-09	1	rs6553116	Hypertension-Asthma
326	4:190186672:A:G	rs4532307	4	190186672	2.48969e-08	1	rs4532307	Hypertension-Asthma
327	5:536621:C:T	rs150108767	5	536621	2.24053e-09	1	rs150108767	Hypertension-Asthma
328	5:1552748:A:G	rs116571000	5	1552748	6.06523e-09	1	rs116571000	Hypertension-Asthma
328	5:1818980:G:T	rs57077546	5	1818980	3.242e-09	1	rs57077546	Hypertension-Asthma
329	5:6151135:A:G	rs61407897	5	6151135	3.50223e-08	1	rs61407897	Hypertension-Asthma
330	5:6462244:C:T	rs57733069	5	6462244	3.81782e-10	1	rs57733069	Hypertension-Asthma
331	5:7339166:C:T	rs4593236	5	7339166	7.57036e-10	1	rs4593236	Hypertension-Asthma
332	5:7952282:C:T	rs7703389	5	7952282	2.47141e-08	1	rs7703389	Hypertension-Asthma
333	5:8418912:A:C	rs340692	5	8418912	2.36443e-10	1	rs340692	Hypertension-Asthma
334	5:9673888:A:G	rs78953229	5	9673888	1.08331e-08	1	rs78953229	Hypertension-Asthma
335	5:10861646:A:T	rs11744182	5	10861646	4.04203e-11	1	rs11744182	Hypertension-Asthma
336	5:11177291:A:G	rs16901370	5	11177291	3.29919e-09	1	rs16901370	Hypertension-Asthma
337	5:11816188:C:G	rs143113755	5	11816188	9.66881e-09	1	rs143113755	Hypertension-Asthma
338	5:15098185:A:C	rs190240517	5	15098185	1.16677e-09	1	rs190240517	Hypertension-Asthma
339	5:27450995:A:G	rs4558955	5	27450995	2.95498e-08	1	rs4558955	Hypertension-Asthma
340	5:27803499:C:T	rs6895386	5	27803499	1.36072e-08	1	rs6895386	Hypertension-Asthma
340	5:27842324:G:T	rs9791049	5	27842324	6.19525e-10	1	rs9791049	Hypertension-Asthma
341	5:28754919:C:T	rs7447866	5	28754919	2.54712e-08	1	rs7447866	Hypertension-Asthma
342	5:36256564:A:G	rs7716771	5	36256564	3.11819e-08	1	rs7716771	Hypertension-Asthma
343	5:40622605:A:G	rs79571261	5	40622605	9.45365e-09	1	rs79571261	Hypertension-Asthma
344	5:49943048:A:C	rs10038842	5	49943048	5.65524e-09	1	rs10038842	Hypertension-Asthma
344	5:50293834:C:T	rs732744	5	50293834	3.37169e-09	1	rs732744	Hypertension-Asthma
345	5:53040459:C:T	rs184160369	5	53040459	5.46562e-09	1	rs184160369	Hypertension-Asthma
346	5:53338308:C:T	rs11954708	5	53338308	1.17247e-08	1	rs11954708	Hypertension-Asthma
347	5:56653982:A:G	rs35090927	5	56653982	3.45134e-09	1	rs35090927	Hypertension-Asthma
347	5:56939184:A:G	rs11959890	5	56939184	1.56267e-08	1	rs11959890	Hypertension-Asthma
348	5:59260128:G:T	rs72753229	5	59260128	3.15471e-08	1	rs72753229	Hypertension-Asthma
349	5:61288777:C:T	rs115261906	5	61288777	4.40239e-08	1	rs115261906	Hypertension-Asthma
350	5:62641758:C:T	rs142339609	5	62641758	1.09227e-08	1	rs142339609	Hypertension-Asthma
351	5:64863688:C:T	rs467362	5	64863688	9.27419e-10	2	rs467362;rs10940039	Hypertension-Asthma
351	5:65235211:A:G	rs146948846	5	65235211	7.86156e-09	1	rs146948846	Hypertension-Asthma
352	5:72450709:C:T	rs6877971	5	72450709	2.38921e-08	1	rs6877971	Hypertension-Asthma
352	5:72473899:A:G	rs6893265	5	72473899	1.77163e-09	1	rs6893265	Hypertension-Asthma
353	5:74932135:A:G	rs184062011	5	74932135	6.42294e-09	1	rs184062011	Hypertension-Asthma
354	5:80403392:A:G	rs540564	5	80403392	3.82292e-08	1	rs540564	Hypertension-Asthma
355	5:84573197:G:T	rs67876703	5	84573197	4.65185e-09	1	rs67876703	Hypertension-Asthma
356	5:86482318:C:T	rs7702444	5	86482318	3.29728e-08	1	rs7702444	Hypertension-Asthma
357	5:89301129:C:T	rs11750138	5	89301129	4.0045e-09	1	rs11750138	Hypertension-Asthma
358	5:95934928:C:T	rs10044628	5	95934928	1.97134e-08	1	rs10044628	Hypertension-Asthma
359	5:96218877:G:T	rs3849748	5	96218877	1.4215e-08	1	rs3849748	Hypertension-Asthma
359	5:96526576:A:G	rs172741	5	96526576	2.0224e-08	1	rs172741	Hypertension-Asthma
360	5:97320168:A:G	rs11952416	5	97320168	2.44021e-08	1	rs11952416	Hypertension-Asthma
361	5:99186806:A:C	rs1901955	5	99186806	3.13228e-09	1	rs1901955	Hypertension-Asthma
362	5:103692300:A:G	rs57232020	5	103692300	6.29683e-09	1	rs57232020	Hypertension-Asthma
363	5:105478491:A:C	rs1435199	5	105478491	1.42079e-08	1	rs1435199	Hypertension-Asthma
364	5:109321078:A:T	rs116368116	5	109321078	1.12051e-08	1	rs116368116	Hypertension-Asthma
365	5:114248227:C:T	rs4374751	5	114248227	2.4718e-08	1	rs4374751	Hypertension-Asthma
366	5:115328436:C:T	rs10042431	5	115328436	1.56032e-09	1	rs10042431	Hypertension-Asthma
367	5:116367695:C:T	rs28534402	5	116367695	2.72558e-08	1	rs28534402	Hypertension-Asthma
368	5:117610645:C:T	rs62370318	5	117610645	4.27648e-09	1	rs62370318	Hypertension-Asthma
369	5:118818509:A:G	rs114336772	5	118818509	3.80313e-08	1	rs114336772	Hypertension-Asthma
370	5:119808924:C:T	rs78257855	5	119808924	1.02458e-08	1	rs78257855	Hypertension-Asthma
370	5:120091229:C:T	rs62379822	5	120091229	3.63764e-08	1	rs62379822	Hypertension-Asthma
370	5:120205585:A:C	rs6862054	5	120205585	5.14604e-11	1	rs6862054	Hypertension-Asthma
371	5:121467031:C:G	rs78126630	5	121467031	3.77084e-08	1	rs78126630	Hypertension-Asthma
372	5:123493300:A:G	rs182675248	5	123493300	7.99e-09	1	rs182675248	Hypertension-Asthma
373	5:126089834:C:T	rs7737457	5	126089834	1.32957e-09	1	rs7737457	Hypertension-Asthma
374	5:127889171:C:T	rs146934412	5	127889171	1.39507e-09	2	rs146934412;rs4240408	Hypertension-Asthma
374	5:127895047:A:G	rs36017812	5	127895047	2.73155e-08	2	rs36017812;rs4240408	Hypertension-Asthma
375	5:128519422:G:T	rs4836450	5	128519422	5.68127e-09	1	rs4836450	Hypertension-Asthma
376	5:130049981:C:T	rs1557802	5	130049981	1.90779e-08	1	rs1557802	Hypertension-Asthma
377	5:133411100:C:T	rs2548975	5	133411100	1.90107e-10	1	rs2548975	Hypertension-Asthma
378	5:145793751:A:G	rs2163773	5	145793751	8.84558e-09	1	rs2163773	Hypertension-Asthma
379	5:149132588:G:T	rs10076303	5	149132588	4.29415e-08	1	rs10076303	Hypertension-Asthma
380	5:152621984:A:G	rs56054019	5	152621984	1.83769e-08	1	rs56054019	Hypertension-Asthma
381	5:153224916:A:G	rs62383447	5	153224916	4.49233e-09	1	rs62383447	Hypertension-Asthma
382	5:158717068:A:C	rs13161132	5	158717068	3.56288e-08	1	rs13161132	Hypertension-Asthma
383	5:160443636:C:G	rs6874792	5	160443636	1.28617e-08	1	rs6874792	Hypertension-Asthma
384	5:166802198:A:C	rs114776196	5	166802198	3.36843e-08	1	rs114776196	Hypertension-Asthma
385	5:167370930:C:T	rs32414	5	167370930	4.64356e-09	1	rs32414	Hypertension-Asthma
386	5:173953424:C:T	rs13162813	5	173953424	8.50994e-11	1	rs13162813	Hypertension-Asthma
387	5:176890416:A:G	rs337374	5	176890416	3.76055e-10	1	rs337374	Hypertension-Asthma
388	5:179051456:C:T	rs17052463	5	179051456	4.68171e-08	1	rs17052463	Hypertension-Asthma
389	5:179696997:A:G	rs9329104	5	179696997	2.0264e-11	1	rs9329104	Hypertension-Asthma
390	6:830957:C:T	rs9502649	6	830957	2.44026e-09	1	rs9502649	Hypertension-Asthma
391	6:1722953:A:T	rs143563045	6	1722953	4.01187e-08	1	rs143563045	Hypertension-Asthma
392	6:3261875:A:G	rs11242836	6	3261875	8.9763e-09	1	rs11242836	Hypertension-Asthma
393	6:5601512:C:T	rs183537045	6	5601512	1.40154e-08	1	rs183537045	Hypertension-Asthma
394	6:6018498:C:T	rs79295509	6	6018498	4.2471e-08	1	rs79295509	Hypertension-Asthma
395	6:6982591:C:T	rs2765365	6	6982591	3.38211e-10	1	rs2765365	Hypertension-Asthma
396	6:14158169:A:G	rs6924715	6	14158169	4.27054e-09	1	rs6924715	Hypertension-Asthma
397	6:18884361:C:T	rs9368020	6	18884361	9.01085e-09	1	rs9368020	Hypertension-Asthma
398	6:19268860:C:T	rs941991	6	19268860	4.1861e-09	1	rs941991	Hypertension-Asthma
399	6:23645292:C:T	rs508983	6	23645292	5.03262e-10	1	rs508983	Hypertension-Asthma
400	6:25531925:C:T	rs17491869	6	25531925	6.92441e-09	1	rs17491869	Hypertension-Asthma
401	6:34717783:G:T	rs59162539	6	34717783	7.33457e-09	1	rs59162539	Hypertension-Asthma
402	6:35753234:C:G	rs145194082	6	35753234	1.91292e-10	1	rs145194082	Hypertension-Asthma
403	6:40360821:C:G	rs7774535	6	40360821	8.3639e-09	1	rs7774535	Hypertension-Asthma
404	6:44454571:C:T	rs9462992	6	44454571	3.60922e-08	1	rs9462992	Hypertension-Asthma
405	6:53752062:C:T	rs9296723	6	53752062	2.13238e-08	1	rs9296723	Hypertension-Asthma
406	6:54206888:C:T	rs6905031	6	54206888	1.08567e-09	1	rs6905031	Hypertension-Asthma
407	6:54940402:C:G	rs9367609	6	54940402	2.50566e-11	1	rs9367609	Hypertension-Asthma
407	6:54997909:A:G	rs72967895	6	54997909	3.21932e-08	1	rs72967895	Hypertension-Asthma
408	6:73481293:G:T	rs62410663	6	73481293	1.50172e-10	1	rs62410663	Hypertension-Asthma
409	6:80035596:C:G	rs7765173	6	80035596	5.32405e-11	1	rs7765173	Hypertension-Asthma
410	6:82168783:A:G	rs191392482	6	82168783	6.91492e-09	1	rs191392482	Hypertension-Asthma
411	6:83738744:C:T	rs6929008	6	83738744	1.67017e-09	1	rs6929008	Hypertension-Asthma
412	6:89449607:A:G	rs74626550	6	89449607	1.13448e-08	1	rs74626550	Hypertension-Asthma
413	6:92820533:A:G	rs955389	6	92820533	3.17766e-10	1	rs955389	Hypertension-Asthma
414	6:97123214:G:T	rs76503183	6	97123214	2.22372e-08	1	rs76503183	Hypertension-Asthma
415	6:102394900:C:G	rs7768392	6	102394900	4.26504e-08	1	rs7768392	Hypertension-Asthma
415	6:102648484:C:G	rs61611734	6	102648484	4.93615e-09	1	rs61611734	Hypertension-Asthma
416	6:106466906:C:T	rs75108117	6	106466906	3.82686e-09	1	rs75108117	Hypertension-Asthma
417	6:109580824:A:G	rs142394881	6	109580824	4.67611e-08	1	rs142394881	Hypertension-Asthma
418	6:112043087:G:T	rs138812668	6	112043087	3.5848e-08	1	rs138812668	Hypertension-Asthma
419	6:117487131:A:G	rs9400982	6	117487131	2.39169e-08	1	rs9400982	Hypertension-Asthma
419	6:117778381:C:T	rs13192511	6	117778381	3.94647e-08	1	rs13192511	Hypertension-Asthma
420	6:119018032:C:T	rs75046416	6	119018032	4.68584e-08	1	rs75046416	Hypertension-Asthma
421	6:121622278:C:T	rs149174406	6	121622278	4.52774e-08	1	rs149174406	Hypertension-Asthma
422	6:127153592:A:G	rs1970592	6	127153592	1.95394e-08	1	rs1970592	Hypertension-Asthma
423	6:135045228:A:G	rs150140406	6	135045228	6.39713e-09	1	rs150140406	Hypertension-Asthma
424	6:137502364:A:G	rs28783812	6	137502364	1.09495e-08	1	rs28783812	Hypertension-Asthma
425	6:145546087:A:G	rs17371557	6	145546087	6.01558e-09	1	rs17371557	Hypertension-Asthma
426	6:148348419:C:T	rs141569893	6	148348419	2.04442e-09	1	rs141569893	Hypertension-Asthma
426	6:148538637:A:G	rs72561694	6	148538637	3.45651e-08	1	rs72561694	Hypertension-Asthma
427	6:149647803:C:G	rs144041359	6	149647803	1.05795e-10	1	rs144041359	Hypertension-Asthma
428	6:152847546:C:G	rs17772087	6	152847546	9.28258e-09	1	rs17772087	Hypertension-Asthma
428	6:152919706:A:T	rs10457880	6	152919706	1.46167e-09	1	rs10457880	Hypertension-Asthma
429	6:153307483:A:C	rs9384060	6	153307483	1.23919e-08	1	rs9384060	Hypertension-Asthma
430	6:156526014:A:G	rs60181324	6	156526014	5.13511e-09	1	rs60181324	Hypertension-Asthma
431	6:158148636:C:T	rs6921658	6	158148636	4.35832e-08	1	rs6921658	Hypertension-Asthma
432	6:158658082:C:G	rs79147119	6	158658082	1.05428e-10	2	rs79147119;rs705935	Hypertension-Asthma
433	6:159164389:C:G	rs76527350	6	159164389	1.29578e-08	1	rs76527350	Hypertension-Asthma
434	6:163725844:A:G	rs12214680	6	163725844	3.53984e-08	1	rs12214680	Hypertension-Asthma
435	6:164228734:C:T	rs73021022	6	164228734	8.66293e-09	1	rs73021022	Hypertension-Asthma
436	6:165270234:C:T	rs62441511	6	165270234	1.23081e-09	1	rs62441511	Hypertension-Asthma
437	6:167433729:C:T	rs3798313	6	167433729	6.06147e-09	1	rs3798313	Hypertension-Asthma
438	6:168148525:C:T	rs142731698	6	168148525	4.54738e-08	1	rs142731698	Hypertension-Asthma
439	6:169050237:G:T	rs911942	6	169050237	3.83978e-09	1	rs911942	Hypertension-Asthma
439	6:169087116:A:G	rs142773690	6	169087116	2.72884e-08	1	rs142773690	Hypertension-Asthma
440	7:672520:A:C	rs199547101	7	672520	3.34628e-08	1	rs199547101	Hypertension-Asthma
441	7:2126657:C:G	rs73032339	7	2126657	1.15817e-08	1	rs73032339	Hypertension-Asthma
442	7:3347074:C:T	rs10268249	7	3347074	4.28035e-08	1	rs10268249	Hypertension-Asthma
442	7:3710751:C:T	rs752587	7	3710751	2.84656e-08	1	rs752587	Hypertension-Asthma
443	7:5395901:A:G	rs7780947	7	5395901	4.17436e-09	1	rs7780947	Hypertension-Asthma
444	7:6569402:A:G	rs13308709	7	6569402	4.44286e-08	1	rs13308709	Hypertension-Asthma
445	7:7876047:C:G	rs74487544	7	7876047	1.10165e-09	1	rs74487544	Hypertension-Asthma
446	7:11759701:G:T	rs17165078	7	11759701	9.92509e-10	1	rs17165078	Hypertension-Asthma
447	7:13047084:A:G	rs117217397	7	13047084	1.64891e-08	1	rs117217397	Hypertension-Asthma
448	7:16843500:A:C	rs62440424	7	16843500	3.50439e-08	1	rs62440424	Hypertension-Asthma
448	7:16965642:G:T	rs66905077	7	16965642	3.21531e-09	1	rs66905077	Hypertension-Asthma
449	7:18393679:G:T	rs192059189	7	18393679	1.92264e-08	1	rs192059189	Hypertension-Asthma
450	7:19806317:A:C	rs144576179	7	19806317	1.20068e-08	1	rs144576179	Hypertension-Asthma
451	7:21141076:C:G	rs35261241	7	21141076	1.11136e-08	1	rs35261241	Hypertension-Asthma
451	7:21159259:A:G	rs114010031	7	21159259	4.2525e-08	1	rs114010031	Hypertension-Asthma
452	7:24386575:C:T	rs73091112	7	24386575	9.61985e-11	2	rs73091112;rs4336503	Hypertension-Asthma
453	7:25014762:A:C	rs142312387	7	25014762	2.252e-08	1	rs142312387	Hypertension-Asthma
454	7:26123025:C:G	rs28736605	7	26123025	9.94509e-09	1	rs28736605	Hypertension-Asthma
455	7:29463171:A:T	rs3793267	7	29463171	1.23098e-08	1	rs3793267	Hypertension-Asthma
456	7:32600236:C:T	rs9690174	7	32600236	5.449e-10	1	rs9690174	Hypertension-Asthma
457	7:34531353:A:G	rs55648722	7	34531353	1.79956e-08	1	rs55648722	Hypertension-Asthma
458	7:36233743:C:G	rs35629273	7	36233743	2.36515e-14	1	rs35629273	Hypertension-Asthma
459	7:39570698:A:G	rs149472792	7	39570698	2.32642e-08	1	rs149472792	Hypertension-Asthma
460	7:46131143:C:T	rs73107846	7	46131143	5.7218e-13	1	rs73107846	Hypertension-Asthma
461	7:49710785:C:T	rs10236813	7	49710785	1.82625e-08	1	rs10236813	Hypertension-Asthma
462	7:51305600:G:T	rs6943377	7	51305600	1.47017e-08	1	rs6943377	Hypertension-Asthma
463	7:52304573:A:G	rs73099898	7	52304573	1.38812e-08	1	rs73099898	Hypertension-Asthma
464	7:53079014:A:G	rs2201277	7	53079014	1.18283e-08	1	rs2201277	Hypertension-Asthma
465	7:53578496:A:G	rs56146319	7	53578496	4.0432e-09	1	rs56146319	Hypertension-Asthma
466	7:63661988:A:G	rs9987010	7	63661988	2.66433e-08	1	rs9987010	Hypertension-Asthma
467	7:67359757:A:C	rs113376829	7	67359757	6.61571e-09	1	rs113376829	Hypertension-Asthma
468	7:68405808:A:G	rs55831744	7	68405808	4.40689e-08	1	rs55831744	Hypertension-Asthma
468	7:68503526:A:C	rs58566841	7	68503526	2.52386e-08	1	rs58566841	Hypertension-Asthma
469	7:69283713:A:G	rs118188476	7	69283713	2.85552e-08	1	rs118188476	Hypertension-Asthma
470	7:70327014:C:G	rs2011474	7	70327014	1.84838e-08	1	rs2011474	Hypertension-Asthma
471	7:70975050:A:C	rs12699042	7	70975050	2.60193e-08	1	rs12699042	Hypertension-Asthma
472	7:77610528:C:T	rs17160040	7	77610528	1.3791e-08	1	rs17160040	Hypertension-Asthma
472	7:77744144:A:G	rs3807727	7	77744144	8.9081e-09	1	rs3807727	Hypertension-Asthma
473	7:90842875:C:T	rs76642108	7	90842875	1.15469e-10	1	rs76642108	Hypertension-Asthma
474	7:92714929:A:G	rs10247885	7	92714929	9.49898e-09	1	rs10247885	Hypertension-Asthma
475	7:93006140:A:G	rs6979142	7	93006140	3.86337e-09	1	rs6979142	Hypertension-Asthma
476	7:94850268:A:C	rs6947420	7	94850268	5.221e-10	2	rs6947420;rs1852581	Hypertension-Asthma
477	7:96065364:A:G	rs2107284	7	96065364	4.18214e-09	1	rs2107284	Hypertension-Asthma
478	7:97189811:C:T	rs2158052	7	97189811	5.99086e-09	1	rs2158052	Hypertension-Asthma
479	7:100028484:C:T	rs6962151	7	100028484	9.38698e-12	1	rs6962151	Hypertension-Asthma
480	7:103939325:A:T	rs7791773	7	103939325	6.63645e-10	1	rs7791773	Hypertension-Asthma
481	7:107486973:C:T	rs73191668	7	107486973	3.20215e-08	1	rs73191668	Hypertension-Asthma
482	7:109633723:G:T	rs2523232	7	109633723	1.11923e-10	1	rs2523232	Hypertension-Asthma
483	7:111336363:A:T	rs17158739	7	111336363	3.54341e-10	1	rs17158739	Hypertension-Asthma
484	7:112704383:C:T	rs55972315	7	112704383	2.9792e-08	1	rs55972315	Hypertension-Asthma
485	7:120466480:C:T	rs60837162	7	120466480	1.38865e-08	1	rs60837162	Hypertension-Asthma
486	7:122244062:A:G	rs71574707	7	122244062	1.12823e-08	1	rs71574707	Hypertension-Asthma
487	7:123327163:C:T	rs75795200	7	123327163	1.58645e-08	1	rs75795200	Hypertension-Asthma
488	7:123822613:C:T	rs2191459	7	123822613	3.3616e-09	1	rs2191459	Hypertension-Asthma
489	7:126951661:C:T	rs139268783	7	126951661	3.19865e-09	1	rs139268783	Hypertension-Asthma
489	7:127061636:A:G	rs147658268	7	127061636	1.66048e-10	1	rs147658268	Hypertension-Asthma
489	7:127234121:C:T	rs806212	7	127234121	1.02006e-10	1	rs806212	Hypertension-Asthma
490	7:132172781:A:G	rs156928	7	132172781	3.88015e-08	1	rs156928	Hypertension-Asthma
491	7:140032786:C:T	rs112211840	7	140032786	5.05217e-11	1	rs112211840	Hypertension-Asthma
492	7:140337193:A:G	rs144143490	7	140337193	1.07171e-08	1	rs144143490	Hypertension-Asthma
493	7:143205171:C:T	rs10237688	7	143205171	4.64079e-08	1	rs10237688	Hypertension-Asthma
494	7:144624242:A:G	rs2692376	7	144624242	1.44433e-08	1	rs2692376	Hypertension-Asthma
495	7:145764144:C:T	rs553712945	7	145764144	1.80451e-08	1	rs553712945	Hypertension-Asthma
496	7:147493982:C:G	rs851686	7	147493982	9.97027e-09	1	rs851686	Hypertension-Asthma
497	7:149092340:C:T	rs148654236	7	149092340	2.67202e-10	1	rs148654236	Hypertension-Asthma
498	7:150569325:C:T	rs66918856	7	150569325	2.86295e-08	1	rs66918856	Hypertension-Asthma
499	7:153144983:A:G	rs13230671	7	153144983	4.44302e-09	1	rs13230671	Hypertension-Asthma
500	7:153619720:A:G	rs10238557	7	153619720	4.34465e-09	1	rs10238557	Hypertension-Asthma
501	7:154134906:C:T	rs1973358	7	154134906	4.87372e-12	1	rs1973358	Hypertension-Asthma
501	7:154388429:C:T	rs7385760	7	154388429	2.47804e-08	1	rs7385760	Hypertension-Asthma
502	7:157445639:C:T	rs2530403	7	157445639	1.14311e-08	1	rs2530403	Hypertension-Asthma
503	7:158790004:C:G	rs10247405	7	158790004	2.17684e-08	1	rs10247405	Hypertension-Asthma
504	8:779511:C:T	rs7464148	8	779511	2.6826e-09	1	rs7464148	Hypertension-Asthma
1	1:2157825:G:T	rs116544568	1	2157825	4.00971e-08	1	rs116544568	Hypertension-High cholesterol
2	1:4334543:A:T	rs142044529	1	4334543	1.26467e-08	1	rs142044529	Hypertension-High cholesterol
3	1:5253664:C:T	rs7536712	1	5253664	1.20307e-09	1	rs7536712	Hypertension-High cholesterol
4	1:13784168:A:G	rs11579599	1	13784168	5.19877e-09	1	rs11579599	Hypertension-High cholesterol
5	1:15975939:A:G	rs111962633	1	15975939	1.62837e-08	1	rs111962633	Hypertension-High cholesterol
6	1:20621466:A:C	rs116318336	1	20621466	4.57582e-10	1	rs116318336	Hypertension-High cholesterol
6	1:20861033:A:G	rs17404136	1	20861033	2.61218e-08	1	rs17404136	Hypertension-High cholesterol
7	1:23748440:A:G	rs7515139	1	23748440	2.19307e-10	1	rs7515139	Hypertension-High cholesterol
8	1:28203620:G:T	rs11247702	1	28203620	2.74872e-08	1	rs11247702	Hypertension-High cholesterol
9	1:30175113:C:T	rs12142795	1	30175113	3.32114e-10	1	rs12142795	Hypertension-High cholesterol
10	1:32464954:G:T	rs74064023	1	32464954	2.59805e-08	1	rs74064023	Hypertension-High cholesterol
11	1:34452372:C:G	rs10914828	1	34452372	3.62933e-08	1	rs10914828	Hypertension-High cholesterol
12	1:40050068:C:T	rs112009429	1	40050068	2.57711e-08	1	rs112009429	Hypertension-High cholesterol
12	1:40151368:A:G	rs150502734	1	40151368	2.67226e-09	1	rs150502734	Hypertension-High cholesterol
13	1:40910542:A:T	rs143678242	1	40910542	4.13118e-08	1	rs143678242	Hypertension-High cholesterol
14	1:44573500:A:G	rs662128	1	44573500	1.54576e-08	1	rs662128	Hypertension-High cholesterol
15	1:47788378:C:G	rs12139700	1	47788378	4.48801e-08	1	rs12139700	Hypertension-High cholesterol
16	1:52149753:A:G	rs74758506	1	52149753	3.23717e-08	1	rs74758506	Hypertension-High cholesterol
17	1:54041799:A:G	rs72675196	1	54041799	3.33027e-08	1	rs72675196	Hypertension-High cholesterol
18	1:54828149:A:G	rs10888848	1	54828149	3.93734e-08	1	rs10888848	Hypertension-High cholesterol
19	1:55207918:C:T	rs41297865	1	55207918	2.24801e-11	1	rs41297865	Hypertension-High cholesterol
20	1:56795934:A:G	rs71639722	1	56795934	3.10207e-08	1	rs71639722	Hypertension-High cholesterol
20	1:56836116:C:T	rs12123862	1	56836116	2.15403e-08	1	rs12123862	Hypertension-High cholesterol
21	1:60906663:C:T	rs111262983	1	60906663	1.76417e-08	1	rs111262983	Hypertension-High cholesterol
21	1:61060402:G:T	rs116446316	1	61060402	7.96408e-10	1	rs116446316	Hypertension-High cholesterol
22	1:61594229:C:T	rs140776332	1	61594229	3.48247e-08	1	rs140776332	Hypertension-High cholesterol
23	1:62211637:C:G	rs12748476	1	62211637	4.18626e-08	1	rs12748476	Hypertension-High cholesterol
24	1:64542612:C:G	rs1260767	1	64542612	3.95663e-08	1	rs1260767	Hypertension-High cholesterol
25	1:65773479:A:C	rs116694412	1	65773479	6.83219e-11	1	rs116694412	Hypertension-High cholesterol
26	1:66663216:C:T	rs4655824	1	66663216	1.55413e-08	1	rs4655824	Hypertension-High cholesterol
27	1:67268516:C:G	rs9659043	1	67268516	4.32788e-08	1	rs9659043	Hypertension-High cholesterol
28	1:68219476:C:T	rs17130237	1	68219476	3.57663e-08	1	rs17130237	Hypertension-High cholesterol
29	1:70079177:A:G	rs114582113	1	70079177	1.81971e-08	1	rs114582113	Hypertension-High cholesterol
29	1:70117148:G:T	rs227107	1	70117148	2.40377e-09	1	rs227107	Hypertension-High cholesterol
30	1:70493703:C:T	rs10493463	1	70493703	4.85426e-09	1	rs10493463	Hypertension-High cholesterol
31	1:70955370:C:T	rs498827	1	70955370	2.78485e-08	1	rs498827	Hypertension-High cholesterol
32	1:73090050:A:G	rs150520316	1	73090050	2.52384e-08	1	rs150520316	Hypertension-High cholesterol
33	1:74234094:C:T	rs12028145	1	74234094	4.98994e-10	1	rs12028145	Hypertension-High cholesterol
33	1:74268356:C:G	rs10493523	1	74268356	3.6379e-08	1	rs10493523	Hypertension-High cholesterol
33	1:74389575:G:T	rs7513356	1	74389575	4.14127e-08	1	rs7513356	Hypertension-High cholesterol
34	1:75291607:A:T	rs1327096	1	75291607	3.23974e-10	1	rs1327096	Hypertension-High cholesterol
35	1:76423303:C:G	rs61770557	1	76423303	4.43689e-09	1	rs61770557	Hypertension-High cholesterol
36	1:80662170:C:T	rs7513028	1	80662170	3.95263e-09	1	rs7513028	Hypertension-High cholesterol
37	1:81426302:C:T	rs36042037	1	81426302	9.88934e-09	1	rs36042037	Hypertension-High cholesterol
38	1:81874959:C:T	rs58603473	1	81874959	1.91502e-10	1	rs58603473	Hypertension-High cholesterol
39	1:82800233:A:G	rs785643	1	82800233	2.50305e-09	1	rs785643	Hypertension-High cholesterol
40	1:83123212:C:T	rs116750254	1	83123212	1.07531e-09	1	rs116750254	Hypertension-High cholesterol
41	1:85537706:C:T	rs17099213	1	85537706	2.13541e-10	1	rs17099213	Hypertension-High cholesterol
42	1:86380987:A:G	rs12136742	1	86380987	2.31779e-08	1	rs12136742	Hypertension-High cholesterol
43	1:87868273:A:T	rs4655955	1	87868273	8.41357e-11	1	rs4655955	Hypertension-High cholesterol
44	1:89515734:A:T	rs6669021	1	89515734	1.57049e-09	1	rs6669021	Hypertension-High cholesterol
45	1:94444197:C:T	rs12410905	1	94444197	1.0598e-08	1	rs12410905	Hypertension-High cholesterol
46	1:96048967:A:G	rs12035613	1	96048967	4.29808e-08	1	rs12035613	Hypertension-High cholesterol
47	1:98167659:C:T	rs114242178	1	98167659	9.01626e-10	1	rs114242178	Hypertension-High cholesterol
48	1:99595849:G:T	rs11166187	1	99595849	1.32913e-11	1	rs11166187	Hypertension-High cholesterol
49	1:103233895:A:C	rs2708397	1	103233895	4.54026e-09	1	rs2708397	Hypertension-High cholesterol
50	1:104960229:C:T	rs72685412	1	104960229	3.45631e-09	1	rs72685412	Hypertension-High cholesterol
51	1:105990707:A:T	rs114648715	1	105990707	1.66896e-09	1	rs114648715	Hypertension-High cholesterol
52	1:109905549:C:T	rs188536352	1	109905549	2.93652e-08	1	rs188536352	Hypertension-High cholesterol
53	1:111838962:C:G	rs4838904	1	111838962	4.02972e-09	1	rs4838904	Hypertension-High cholesterol
53	1:111848930:C:G	rs11102242	1	111848930	8.4163e-10	1	rs11102242	Hypertension-High cholesterol
54	1:112490804:A:G	rs2006921	1	112490804	6.22329e-09	1	rs2006921	Hypertension-High cholesterol
55	1:116308947:A:C	rs139596510	1	116308947	2.32459e-08	1	rs139596510	Hypertension-High cholesterol
56	1:118069087:C:T	rs61807770	1	118069087	3.30196e-08	1	rs61807770	Hypertension-High cholesterol
56	1:118355101:G:T	rs1342818	1	118355101	4.87971e-08	1	rs1342818	Hypertension-High cholesterol
57	1:119951343:C:T	rs6428823	1	119951343	2.49771e-08	1	rs6428823	Hypertension-High cholesterol
58	1:120392239:C:G	rs12734865	1	120392239	3.39084e-09	1	rs12734865	Hypertension-High cholesterol
59	1:150809033:A:G	rs35665093	1	150809033	6.47572e-09	1	rs35665093	Hypertension-High cholesterol
60	1:153236684:G:T	rs10888546	1	153236684	4.35083e-08	1	rs10888546	Hypertension-High cholesterol
61	1:157730856:A:G	rs139843747	1	157730856	1.38461e-08	1	rs139843747	Hypertension-High cholesterol
62	1:160618357:G:T	rs56280861	1	160618357	2.92025e-09	1	rs56280861	Hypertension-High cholesterol
63	1:162919471:A:G	rs72715415	1	162919471	3.86734e-09	1	rs72715415	Hypertension-High cholesterol
64	1:164400431:A:G	rs143812904	1	164400431	9.68063e-10	1	rs143812904	Hypertension-High cholesterol
65	1:168469600:A:G	rs1304873	1	168469600	2.46439e-11	1	rs1304873	Hypertension-High cholesterol
66	1:173081404:A:T	rs17372073	1	173081404	3.22334e-08	1	rs17372073	Hypertension-High cholesterol
67	1:175087885:A:G	rs6694078	1	175087885	4.4645e-09	1	rs6694078	Hypertension-High cholesterol
67	1:175233936:A:T	rs36046194	1	175233936	4.93409e-08	1	rs36046194	Hypertension-High cholesterol
68	1:177102701:G:T	rs55681344	1	177102701	6.87958e-09	1	rs55681344	Hypertension-High cholesterol
69	1:179580070:C:T	rs72706720	1	179580070	1.18635e-09	1	rs72706720	Hypertension-High cholesterol
70	1:181387489:A:T	rs72729379	1	181387489	2.28414e-10	1	rs72729379	Hypertension-High cholesterol
71	1:182973464:C:G	rs10911188	1	182973464	1.62934e-08	1	rs10911188	Hypertension-High cholesterol
72	1:183640687:A:T	rs11803516	1	183640687	5.6229e-10	1	rs11803516	Hypertension-High cholesterol
72	1:183707595:A:C	rs2491430	1	183707595	4.45958e-09	1	rs2491430	Hypertension-High cholesterol
73	1:184856270:A:G	rs111812178	1	184856270	5.66818e-11	1	rs111812178	Hypertension-High cholesterol
74	1:186104628:A:C	rs182829148	1	186104628	2.38938e-08	1	rs182829148	Hypertension-High cholesterol
74	1:186413714:C:G	rs11812050	1	186413714	4.78568e-08	1	rs11812050	Hypertension-High cholesterol
75	1:188366180:C:T	rs7417455	1	188366180	1.54273e-08	1	rs7417455	Hypertension-High cholesterol
76	1:189109763:C:T	rs151188505	1	189109763	2.81437e-08	1	rs151188505	Hypertension-High cholesterol
77	1:191995092:G:T	rs6428082	1	191995092	1.87854e-09	1	rs6428082	Hypertension-High cholesterol
78	1:194561976:A:G	rs78536188	1	194561976	7.42375e-10	1	rs78536188	Hypertension-High cholesterol
79	1:198949660:C:T	rs61822077	1	198949660	4.9994e-08	1	rs61822077	Hypertension-High cholesterol
80	1:201276345:C:T	rs1627874	1	201276345	1.12754e-08	1	rs1627874	Hypertension-High cholesterol
81	1:202095590:C:T	rs4376792	1	202095590	2.90204e-09	1	rs4376792	Hypertension-High cholesterol
82	1:204031775:A:G	rs75511352	1	204031775	6.12662e-09	1	rs75511352	Hypertension-High cholesterol
83	1:205053708:C:T	rs11809082	1	205053708	2.76661e-10	1	rs11809082	Hypertension-High cholesterol
84	1:206647072:C:T	rs41295996	1	206647072	3.62255e-09	1	rs41295996	Hypertension-High cholesterol
85	1:207441608:A:G	rs11582249	1	207441608	4.27026e-08	1	rs11582249	Hypertension-High cholesterol
86	1:211025089:G:T	rs60645773	1	211025089	1.009e-08	1	rs60645773	Hypertension-High cholesterol
87	1:215137615:C:T	rs7514200	1	215137615	1.42652e-09	1	rs7514200	Hypertension-High cholesterol
88	1:216089922:C:T	rs61828486	1	216089922	4.12091e-08	1	rs61828486	Hypertension-High cholesterol
89	1:217265717:C:T	rs55660647	1	217265717	4.35717e-08	1	rs55660647	Hypertension-High cholesterol
90	1:218113835:C:T	rs10863359	1	218113835	3.09287e-08	1	rs10863359	Hypertension-High cholesterol
91	1:224280849:C:T	rs6426065	1	224280849	3.13031e-10	1	rs6426065	Hypertension-High cholesterol
92	1:224704913:A:C	rs10916629	1	224704913	1.27044e-08	1	rs10916629	Hypertension-High cholesterol
93	1:225653986:A:G	rs145037432	1	225653986	9.10777e-09	1	rs145037432	Hypertension-High cholesterol
94	1:226604893:C:T	rs12025487	1	226604893	4.79916e-08	1	rs12025487	Hypertension-High cholesterol
95	1:228088881:A:T	rs10799456	1	228088881	2.39333e-08	1	rs10799456	Hypertension-High cholesterol
96	1:231537127:C:G	rs2244994	1	231537127	2.36224e-11	1	rs2244994	Hypertension-High cholesterol
97	1:232608018:A:G	rs1359629	1	232608018	3.11515e-09	1	rs1359629	Hypertension-High cholesterol
98	1:236739888:A:T	rs2853596	1	236739888	4.01297e-08	1	rs2853596	Hypertension-High cholesterol
99	1:238365895:G:T	rs61830874	1	238365895	2.9405e-08	1	rs61830874	Hypertension-High cholesterol
100	1:240109318:G:T	rs12125886	1	240109318	2.90234e-08	1	rs12125886	Hypertension-High cholesterol
101	1:242370298:C:T	rs316859	1	242370298	2.78447e-08	1	rs316859	Hypertension-High cholesterol
102	1:242961029:C:T	rs2780785	1	242961029	2.19831e-09	1	rs2780785	Hypertension-High cholesterol
103	1:246285804:A:G	rs12026451	1	246285804	2.70659e-08	2	rs12026451;rs7512038	Hypertension-High cholesterol
103	1:246509713:A:G	rs143421004	1	246509713	1.18559e-08	1	rs143421004	Hypertension-High cholesterol
103	1:246710091:A:T	rs3124124	1	246710091	4.6388e-09	2	rs3124124;rs6673969	Hypertension-High cholesterol
104	1:247471121:C:T	rs12023326	1	247471121	1.61308e-10	1	rs12023326	Hypertension-High cholesterol
104	1:247684607:C:T	rs10925070	1	247684607	4.50105e-08	1	rs10925070	Hypertension-High cholesterol
105	2:6243864:C:T	rs2693897	2	6243864	2.68945e-09	1	rs2693897	Hypertension-High cholesterol
106	2:8948794:A:G	rs8179714	2	8948794	1.89339e-09	2	rs8179714;rs4668594	Hypertension-High cholesterol
107	2:10371720:A:C	rs7559573	2	10371720	4.51193e-08	1	rs7559573	Hypertension-High cholesterol
108	2:11390112:C:T	rs3771106	2	11390112	5.30537e-09	1	rs3771106	Hypertension-High cholesterol
109	2:13319484:C:T	rs13390930	2	13319484	1.01116e-08	1	rs13390930	Hypertension-High cholesterol
110	2:14089332:C:T	rs76880174	2	14089332	6.44933e-09	1	rs76880174	Hypertension-High cholesterol
110	2:14235356:C:G	rs116246786	2	14235356	1.41989e-11	1	rs116246786	Hypertension-High cholesterol
111	2:15577812:C:T	rs116180907	2	15577812	2.08542e-09	1	rs116180907	Hypertension-High cholesterol
112	2:17986417:A:G	rs300153	2	17986417	2.41376e-08	1	rs300153	Hypertension-High cholesterol
113	2:19713299:G:T	rs10168910	2	19713299	8.79082e-09	1	rs10168910	Hypertension-High cholesterol
114	2:23368572:C:T	rs72855037	2	23368572	2.87139e-08	1	rs72855037	Hypertension-High cholesterol
115	2:23641056:C:T	rs7576481	2	23641056	2.2202e-08	1	rs7576481	Hypertension-High cholesterol
115	2:23840805:C:T	rs11694227	2	23840805	9.03967e-09	1	rs11694227	Hypertension-High cholesterol
116	2:31352656:A:C	rs60157549	2	31352656	6.56228e-10	1	rs60157549	Hypertension-High cholesterol
117	2:33282431:C:T	rs183478525	2	33282431	1.56738e-08	1	rs183478525	Hypertension-High cholesterol
118	2:37652592:C:T	rs6726269	2	37652592	7.90908e-09	1	rs6726269	Hypertension-High cholesterol
119	2:38438811:A:C	rs4670827	2	38438811	1.78814e-08	1	rs4670827	Hypertension-High cholesterol
120	2:42100538:A:G	rs11676056	2	42100538	1.97921e-08	1	rs11676056	Hypertension-High cholesterol
121	2:43267065:C:T	rs724938	2	43267065	4.09954e-11	1	rs724938	Hypertension-High cholesterol
122	2:44786057:A:C	rs1545546	2	44786057	8.44543e-12	1	rs1545546	Hypertension-High cholesterol
123	2:50375871:A:G	rs17505611	2	50375871	3.15509e-11	1	rs17505611	Hypertension-High cholesterol
124	2:51139622:A:G	rs6760782	2	51139622	1.99216e-08	1	rs6760782	Hypertension-High cholesterol
125	2:52881815:C:T	rs76274132	2	52881815	1.40401e-08	1	rs76274132	Hypertension-High cholesterol
125	2:52883903:C:T	rs55637235	2	52883903	2.06572e-08	1	rs55637235	Hypertension-High cholesterol
126	2:58618545:C:T	rs76045944	2	58618545	4.82268e-08	1	rs76045944	Hypertension-High cholesterol
127	2:62024911:G:T	rs4274582	2	62024911	3.48432e-08	1	rs4274582	Hypertension-High cholesterol
128	2:64503895:A:C	rs2698530	2	64503895	2.2792e-08	1	rs2698530	Hypertension-High cholesterol
129	2:70809571:A:C	rs11689855	2	70809571	4.28142e-08	1	rs11689855	Hypertension-High cholesterol
130	2:72262583:A:G	rs116790536	2	72262583	8.81699e-10	1	rs116790536	Hypertension-High cholesterol
131	2:73227346:A:G	rs563004115	2	73227346	3.95094e-08	1	rs563004115	Hypertension-High cholesterol
132	2:76924766:C:T	rs115782999	2	76924766	1.44712e-08	1	rs115782999	Hypertension-High cholesterol
132	2:76986944:A:G	rs151256678	2	76986944	9.56909e-09	1	rs151256678	Hypertension-High cholesterol
132	2:77132221:C:T	rs112542378	2	77132221	3.05406e-08	1	rs112542378	Hypertension-High cholesterol
133	2:78852217:C:T	rs12479388	2	78852217	7.35029e-10	1	rs12479388	Hypertension-High cholesterol
133	2:79092811:A:G	rs147475251	2	79092811	1.63223e-08	1	rs147475251	Hypertension-High cholesterol
134	2:81482070:A:G	rs181110760	2	81482070	1.52667e-08	1	rs181110760	Hypertension-High cholesterol
134	2:81944689:C:G	rs17020686	2	81944689	1.89268e-08	1	rs17020686	Hypertension-High cholesterol
135	2:83614035:C:T	rs1035979	2	83614035	9.94214e-10	1	rs1035979	Hypertension-High cholesterol
136	2:84564579:C:T	rs72830130	2	84564579	1.39481e-10	1	rs72830130	Hypertension-High cholesterol
137	2:107438177:C:T	rs1597139	2	107438177	4.95249e-08	1	rs1597139	Hypertension-High cholesterol
138	2:108235718:G:T	rs13388800	2	108235718	3.55267e-09	1	rs13388800	Hypertension-High cholesterol
139	2:109913092:C:G	rs137936105	2	109913092	3.57001e-10	1	rs137936105	Hypertension-High cholesterol
140	2:114605427:C:G	rs76903206	2	114605427	1.7155e-09	1	rs76903206	Hypertension-High cholesterol
141	2:114929439:A:G	rs202126809	2	114929439	2.30248e-08	1	rs202126809	Hypertension-High cholesterol
142	2:117126557:A:G	rs11123348	2	117126557	3.04043e-08	1	rs11123348	Hypertension-High cholesterol
143	2:117450366:C:T	rs144808828	2	117450366	1.58848e-08	1	rs144808828	Hypertension-High cholesterol
144	2:119514644:C:G	rs72834458	2	119514644	3.34025e-08	1	rs72834458	Hypertension-High cholesterol
145	2:123714724:C:T	rs6541867	2	123714724	1.43709e-08	1	rs6541867	Hypertension-High cholesterol
146	2:124784200:A:T	rs72845433	2	124784200	2.03826e-08	1	rs72845433	Hypertension-High cholesterol
147	2:125376518:G:T	rs76328534	2	125376518	7.48735e-09	1	rs76328534	Hypertension-High cholesterol
148	2:125721058:C:T	rs559542524	2	125721058	1.81522e-11	1	rs559542524	Hypertension-High cholesterol
149	2:126527479:G:T	rs6718961	2	126527479	7.42034e-09	1	rs6718961	Hypertension-High cholesterol
150	2:128201414:C:T	rs116240242	2	128201414	5.04123e-10	1	rs116240242	Hypertension-High cholesterol
151	2:129484396:G:T	rs34679678	2	129484396	2.47219e-08	1	rs34679678	Hypertension-High cholesterol
152	2:131092307:C:T	rs72854911	2	131092307	4.03322e-08	1	rs72854911	Hypertension-High cholesterol
153	2:131754308:A:G	rs4322880	2	131754308	4.67663e-08	1	rs4322880	Hypertension-High cholesterol
153	2:131901114:G:T	rs75341804	2	131901114	2.11873e-08	1	rs75341804	Hypertension-High cholesterol
153	2:132273578:C:T	rs146064090	2	132273578	6.35526e-09	1	rs146064090	Hypertension-High cholesterol
154	2:136916097:A:G	rs139043619	2	136916097	2.71915e-09	1	rs139043619	Hypertension-High cholesterol
155	2:138145232:A:C	rs34226559	2	138145232	1.31885e-08	1	rs34226559	Hypertension-High cholesterol
156	2:138961506:A:G	rs111416096	2	138961506	1.46394e-09	1	rs111416096	Hypertension-High cholesterol
156	2:139212763:G:T	rs4954928	2	139212763	1.68261e-09	1	rs4954928	Hypertension-High cholesterol
157	2:144136599:A:G	rs4662326	2	144136599	4.4774e-08	1	rs4662326	Hypertension-High cholesterol
158	2:146859436:C:T	rs1907445	2	146859436	9.18394e-09	1	rs1907445	Hypertension-High cholesterol
159	2:149374525:A:G	rs985084	2	149374525	5.63685e-09	1	rs985084	Hypertension-High cholesterol
160	2:150009048:C:T	rs454831	2	150009048	7.15161e-09	1	rs454831	Hypertension-High cholesterol
161	2:151473374:C:T	rs35767020	2	151473374	3.45372e-09	1	rs35767020	Hypertension-High cholesterol
162	2:155511014:C:T	rs36036284	2	155511014	1.10031e-08	1	rs36036284	Hypertension-High cholesterol
163	2:155820926:G:T	rs62176393	2	155820926	9.82003e-09	1	rs62176393	Hypertension-High cholesterol
164	2:159559960:C:T	rs140049259	2	159559960	1.51638e-08	1	rs140049259	Hypertension-High cholesterol
165	2:164504302:C:T	rs13000009	2	164504302	3.04849e-08	1	rs13000009	Hypertension-High cholesterol
166	2:168901973:A:T	rs1375307	2	168901973	5.97083e-10	1	rs1375307	Hypertension-High cholesterol
167	2:170587300:A:G	rs145576645	2	170587300	6.41122e-09	1	rs145576645	Hypertension-High cholesterol
168	2:174915174:C:T	rs77891253	2	174915174	5.63265e-09	1	rs77891253	Hypertension-High cholesterol
169	2:177786172:C:T	rs12477556	2	177786172	2.92557e-08	1	rs12477556	Hypertension-High cholesterol
170	2:178784543:A:G	rs10164920	2	178784543	2.54404e-09	1	rs10164920	Hypertension-High cholesterol
171	2:179175345:C:T	rs188802806	2	179175345	4.99944e-10	1	rs188802806	Hypertension-High cholesterol
172	2:179978748:A:G	rs185601496	2	179978748	2.85329e-08	1	rs185601496	Hypertension-High cholesterol
173	2:181261100:C:T	rs34999417	2	181261100	2.91803e-10	1	rs34999417	Hypertension-High cholesterol
174	2:183350379:A:G	rs1897104	2	183350379	2.10553e-08	1	rs1897104	Hypertension-High cholesterol
175	2:189637643:C:T	rs1878650	2	189637643	3.95882e-08	1	rs1878650	Hypertension-High cholesterol
175	2:190331262:C:T	rs2289223	2	190331262	5.466e-09	1	rs2289223	Hypertension-High cholesterol
175	2:190760127:G:T	rs13399648	2	190760127	1.62481e-08	1	rs13399648	Hypertension-High cholesterol
176	2:191190733:C:G	rs291473	2	191190733	5.02471e-09	1	rs291473	Hypertension-High cholesterol
177	2:193467054:A:G	rs62179932	2	193467054	7.51302e-09	1	rs62179932	Hypertension-High cholesterol
178	2:195809395:A:G	rs10204877	2	195809395	3.16261e-09	1	rs10204877	Hypertension-High cholesterol
179	2:205647254:A:G	rs10192639	2	205647254	2.35899e-08	1	rs10192639	Hypertension-High cholesterol
180	2:206121976:C:G	rs16837126	2	206121976	2.74198e-08	1	rs16837126	Hypertension-High cholesterol
181	2:207602890:G:T	rs2287633	2	207602890	3.30291e-08	1	rs2287633	Hypertension-High cholesterol
181	2:207836667:A:G	rs141502038	2	207836667	4.87849e-08	1	rs141502038	Hypertension-High cholesterol
182	2:210154043:C:T	rs12467914	2	210154043	3.22505e-10	2	rs12467914;rs1374341	Hypertension-High cholesterol
183	2:211683890:A:G	rs67515156	2	211683890	3.02761e-08	1	rs67515156	Hypertension-High cholesterol
184	2:216892754:C:G	rs6435931	2	216892754	4.34181e-08	1	rs6435931	Hypertension-High cholesterol
185	2:221358106:G:T	rs2708128	2	221358106	3.95244e-08	1	rs2708128	Hypertension-High cholesterol
185	2:221575501:A:G	rs13028507	2	221575501	1.37439e-11	1	rs13028507	Hypertension-High cholesterol
186	2:223523544:A:T	rs13025677	2	223523544	4.72689e-08	1	rs13025677	Hypertension-High cholesterol
187	2:225769167:C:T	rs142812085	2	225769167	1.80644e-09	1	rs142812085	Hypertension-High cholesterol
187	2:225858634:A:G	rs73083751	2	225858634	4.05156e-10	1	rs73083751	Hypertension-High cholesterol
188	2:229394333:G:T	rs144826394	2	229394333	5.32496e-09	1	rs144826394	Hypertension-High cholesterol
189	2:232292176:A:T	rs34777238	2	232292176	8.72743e-09	1	rs34777238	Hypertension-High cholesterol
190	3:894899:G:T	rs76066100	3	894899	1.77168e-08	1	rs76066100	Hypertension-High cholesterol
190	3:1048712:C:T	rs62229297	3	1048712	1.67411e-08	1	rs62229297	Hypertension-High cholesterol
190	3:1212944:C:T	rs17034704	3	1212944	4.58038e-10	1	rs17034704	Hypertension-High cholesterol
191	3:3021967:C:T	rs76174895	3	3021967	8.13863e-09	1	rs76174895	Hypertension-High cholesterol
192	3:4136266:C:T	rs11918280	3	4136266	1.19104e-08	1	rs11918280	Hypertension-High cholesterol
193	3:6010421:A:G	rs57958479	3	6010421	1.57774e-08	1	rs57958479	Hypertension-High cholesterol
193	3:6070049:A:G	rs11923634	3	6070049	2.01655e-09	1	rs11923634	Hypertension-High cholesterol
194	3:6711245:C:G	rs374937	3	6711245	2.92499e-08	1	rs374937	Hypertension-High cholesterol
195	3:16612055:A:G	rs9862636	3	16612055	3.54312e-11	1	rs9862636	Hypertension-High cholesterol
196	3:19438345:C:T	rs7647575	3	19438345	1.82237e-08	1	rs7647575	Hypertension-High cholesterol
197	3:20324204:C:T	rs11128947	3	20324204	1.24838e-08	1	rs11128947	Hypertension-High cholesterol
198	3:20641362:A:G	rs113531308	3	20641362	2.53177e-08	1	rs113531308	Hypertension-High cholesterol
199	3:22018385:A:C	rs1909079	3	22018385	2.09496e-08	1	rs1909079	Hypertension-High cholesterol
199	3:22201040:C:G	rs141551913	3	22201040	3.88829e-08	1	rs141551913	Hypertension-High cholesterol
200	3:24773695:A:G	rs9876486	3	24773695	2.34414e-08	1	rs9876486	Hypertension-High cholesterol
201	3:25349752:A:G	rs78766919	3	25349752	8.58384e-11	1	rs78766919	Hypertension-High cholesterol
202	3:28162130:C:T	rs11715697	3	28162130	3.16209e-08	1	rs11715697	Hypertension-High cholesterol
203	3:28964801:C:G	rs4016429	3	28964801	4.64175e-08	1	rs4016429	Hypertension-High cholesterol
204	3:30740192:C:T	rs1870700	3	30740192	2.06087e-09	1	rs1870700	Hypertension-High cholesterol
205	3:33849182:A:G	rs9854285	3	33849182	1.2616e-09	1	rs9854285	Hypertension-High cholesterol
206	3:34628736:A:C	rs11709291	3	34628736	3.33498e-08	1	rs11709291	Hypertension-High cholesterol
207	3:36334999:A:T	rs147082598	3	36334999	1.08758e-08	1	rs147082598	Hypertension-High cholesterol
208	3:39769206:A:T	rs117391807	3	39769206	1.15506e-10	1	rs117391807	Hypertension-High cholesterol
209	3:48376499:C:T	rs114912702	3	48376499	2.69957e-08	1	rs114912702	Hypertension-High cholesterol
210	3:53554808:A:G	rs114094549	3	53554808	4.51402e-08	1	rs114094549	Hypertension-High cholesterol
211	3:54845628:A:G	rs139080940	3	54845628	1.76897e-08	1	rs139080940	Hypertension-High cholesterol
212	3:55534264:A:G	rs17711446	3	55534264	4.45995e-08	1	rs17711446	Hypertension-High cholesterol
213	3:61851737:C:T	rs3843399	3	61851737	3.16324e-08	1	rs3843399	Hypertension-High cholesterol
214	3:62376077:A:G	rs75926225	3	62376077	2.91853e-08	1	rs75926225	Hypertension-High cholesterol
214	3:62617576:A:G	rs4688300	3	62617576	3.17823e-09	1	rs4688300	Hypertension-High cholesterol
215	3:63587614:C:T	rs72889257	3	63587614	2.00863e-10	1	rs72889257	Hypertension-High cholesterol
216	3:65133697:C:T	rs6807775	3	65133697	1.62514e-08	1	rs6807775	Hypertension-High cholesterol
217	3:66568741:A:G	rs6789596	3	66568741	7.26068e-11	1	rs6789596	Hypertension-High cholesterol
218	3:67052672:A:C	rs550737117	3	67052672	1.00491e-08	1	rs550737117	Hypertension-High cholesterol
219	3:73289448:C:T	rs114322703	3	73289448	3.71754e-09	1	rs114322703	Hypertension-High cholesterol
220	3:74033442:A:G	rs1526722	3	74033442	1.20292e-08	1	rs1526722	Hypertension-High cholesterol
221	3:75008886:C:T	rs4299519	3	75008886	5.34122e-09	1	rs4299519	Hypertension-High cholesterol
222	3:76097894:A:G	rs4856003	3	76097894	2.87596e-09	1	rs4856003	Hypertension-High cholesterol
223	3:76754792:C:T	rs267157	3	76754792	2.78135e-09	1	rs267157	Hypertension-High cholesterol
224	3:78389172:A:G	rs1512481	3	78389172	1.96145e-08	1	rs1512481	Hypertension-High cholesterol
225	3:80236259:A:C	rs146669402	3	80236259	4.33045e-08	1	rs146669402	Hypertension-High cholesterol
226	3:83255800:A:T	rs9876784	3	83255800	1.12371e-09	1	rs9876784	Hypertension-High cholesterol
227	3:83945154:A:G	rs9990164	3	83945154	2.44953e-08	1	rs9990164	Hypertension-High cholesterol
227	3:84384596:A:C	rs72914192	3	84384596	1.28562e-08	2	rs72914192;rs79804325	Hypertension-High cholesterol
227	3:84401609:A:G	rs140032502	3	84401609	2.04274e-09	1	rs140032502	Hypertension-High cholesterol
227	3:84925494:C:G	rs182951205	3	84925494	3.76994e-08	1	rs182951205	Hypertension-High cholesterol
228	3:98325680:G:T	rs6439979	3	98325680	4.20486e-11	1	rs6439979	Hypertension-High cholesterol
229	3:106037441:A:G	rs144225383	3	106037441	4.73349e-08	1	rs144225383	Hypertension-High cholesterol
230	3:106773333:C:T	rs151316741	3	106773333	3.11319e-08	1	rs151316741	Hypertension-High cholesterol
230	3:107012079:A:G	rs59305446	3	107012079	4.61481e-08	1	rs59305446	Hypertension-High cholesterol
231	3:108786681:C:T	rs3804671	3	108786681	1.19647e-08	1	rs3804671	Hypertension-High cholesterol
232	3:110980352:A:G	rs115597981	3	110980352	1.04598e-10	1	rs115597981	Hypertension-High cholesterol
233	3:112600435:A:T	rs182668642	3	112600435	5.33974e-11	1	rs182668642	Hypertension-High cholesterol
234	3:113930447:C:T	rs6798102	3	113930447	1.2838e-08	1	rs6798102	Hypertension-High cholesterol
235	3:116020324:A:G	rs79709283	3	116020324	5.22566e-09	1	rs79709283	Hypertension-High cholesterol
236	3:120200933:A:G	rs1259456	3	120200933	8.57644e-11	1	rs1259456	Hypertension-High cholesterol
237	3:121547862:A:G	rs111257270	3	121547862	1.60775e-09	1	rs111257270	Hypertension-High cholesterol
238	3:123980567:A:C	rs80180951	3	123980567	4.02707e-08	1	rs80180951	Hypertension-High cholesterol
239	3:126864660:C:T	rs11720486	3	126864660	7.83169e-09	1	rs11720486	Hypertension-High cholesterol
240	3:128475293:A:G	rs35439439	3	128475293	5.57229e-10	1	rs35439439	Hypertension-High cholesterol
241	3:129986662:A:G	rs35435201	3	129986662	2.26206e-08	1	rs35435201	Hypertension-High cholesterol
242	3:132640138:C:T	rs12496022	3	132640138	4.78205e-08	1	rs12496022	Hypertension-High cholesterol
243	3:133537880:A:C	rs9817549	3	133537880	6.9481e-09	1	rs9817549	Hypertension-High cholesterol
244	3:139871928:A:G	rs6791658	3	139871928	4.50021e-08	1	rs6791658	Hypertension-High cholesterol
245	3:141490286:A:G	rs73872322	3	141490286	4.62276e-08	1	rs73872322	Hypertension-High cholesterol
246	3:148252591:G:T	rs1916223	3	148252591	9.24512e-10	1	rs1916223	Hypertension-High cholesterol
247	3:149371293:A:G	rs11928613	3	149371293	5.63036e-09	1	rs11928613	Hypertension-High cholesterol
248	3:152319061:G:T	rs6799172	3	152319061	2.46823e-08	1	rs6799172	Hypertension-High cholesterol
249	3:154791250:A:G	rs111872709	3	154791250	3.58698e-09	1	rs111872709	Hypertension-High cholesterol
250	3:155731548:C:T	rs147526595	3	155731548	6.55579e-09	1	rs147526595	Hypertension-High cholesterol
251	3:156099590:A:G	rs7619831	3	156099590	9.94471e-09	1	rs7619831	Hypertension-High cholesterol
252	3:157884762:A:G	rs4396839	3	157884762	1.27929e-08	1	rs4396839	Hypertension-High cholesterol
253	3:160703786:C:T	rs6770180	3	160703786	1.05213e-08	1	rs6770180	Hypertension-High cholesterol
254	3:162664602:A:G	rs68161621	3	162664602	2.1537e-09	1	rs68161621	Hypertension-High cholesterol
255	3:164403975:C:T	rs9832787	3	164403975	3.06744e-08	1	rs9832787	Hypertension-High cholesterol
256	3:165624096:C:T	rs55758738	3	165624096	3.42993e-08	1	rs55758738	Hypertension-High cholesterol
257	3:167696174:A:C	rs4431164	3	167696174	1.22544e-08	1	rs4431164	Hypertension-High cholesterol
258	3:168065079:A:T	rs71304679	3	168065079	1.28865e-10	1	rs71304679	Hypertension-High cholesterol
259	3:169431135:C:T	rs11914987	3	169431135	6.01115e-09	1	rs11914987	Hypertension-High cholesterol
259	3:169668922:C:T	rs115929531	3	169668922	8.7847e-09	1	rs115929531	Hypertension-High cholesterol
260	3:171352001:C:T	rs3774042	3	171352001	1.00663e-08	1	rs3774042	Hypertension-High cholesterol
261	3:172520948:A:G	rs34170968	3	172520948	1.33824e-08	1	rs34170968	Hypertension-High cholesterol
262	3:175037380:A:G	rs115619659	3	175037380	1.23711e-08	1	rs115619659	Hypertension-High cholesterol
263	3:181475226:C:T	rs6793883	3	181475226	2.26477e-09	1	rs6793883	Hypertension-High cholesterol
264	3:182880480:A:G	rs3811729	3	182880480	6.55963e-10	1	rs3811729	Hypertension-High cholesterol
265	3:184896810:G:T	rs6783638	3	184896810	6.48362e-09	2	rs6783638;rs78599478	Hypertension-High cholesterol
266	3:187163046:A:G	rs9824450	3	187163046	1.46217e-09	1	rs9824450	Hypertension-High cholesterol
267	3:188690718:A:G	rs34615930	3	188690718	1.42623e-09	1	rs34615930	Hypertension-High cholesterol
268	3:190294365:A:C	rs12152223	3	190294365	1.80289e-09	1	rs12152223	Hypertension-High cholesterol
269	3:190977126:G:T	rs6444522	3	190977126	1.66988e-09	1	rs6444522	Hypertension-High cholesterol
270	3:192285699:A:G	rs781406	3	192285699	1.15852e-08	1	rs781406	Hypertension-High cholesterol
271	3:193881449:A:G	rs9848411	3	193881449	5.7977e-09	1	rs9848411	Hypertension-High cholesterol
272	3:194579121:A:C	rs1971780	3	194579121	1.72347e-09	1	rs1971780	Hypertension-High cholesterol
273	3:196062782:C:G	rs55739218	3	196062782	4.94349e-08	1	rs55739218	Hypertension-High cholesterol
274	4:1213697:C:T	rs1250090	4	1213697	2.27448e-08	1	rs1250090	Hypertension-High cholesterol
275	4:4735305:C:T	rs6446682	4	4735305	2.99462e-08	1	rs6446682	Hypertension-High cholesterol
276	4:8383167:A:G	rs2293230	4	8383167	9.63989e-09	1	rs2293230	Hypertension-High cholesterol
276	4:8583959:G:T	rs55810243	4	8583959	5.75623e-09	1	rs55810243	Hypertension-High cholesterol
277	4:9073344:C:T	rs139260917	4	9073344	2.89815e-08	1	rs139260917	Hypertension-High cholesterol
277	4:9564504:C:T	rs11942505	4	9564504	3.95688e-08	1	rs11942505	Hypertension-High cholesterol
278	4:11287848:C:G	rs79159041	4	11287848	2.83765e-10	1	rs79159041	Hypertension-High cholesterol
279	4:13468026:A:G	rs9993916	4	13468026	1.20958e-08	1	rs9993916	Hypertension-High cholesterol
280	4:14519179:C:G	rs62411735	4	14519179	4.04066e-08	1	rs62411735	Hypertension-High cholesterol
281	4:15882410:A:G	rs76920685	4	15882410	1.42828e-08	1	rs76920685	Hypertension-High cholesterol
281	4:15921471:C:T	rs11723486	4	15921471	2.58162e-08	1	rs11723486	Hypertension-High cholesterol
282	4:18433979:C:T	rs140785565	4	18433979	3.11127e-09	1	rs140785565	Hypertension-High cholesterol
283	4:25350537:C:T	rs62410554	4	25350537	4.36713e-08	1	rs62410554	Hypertension-High cholesterol
284	4:28269735:A:G	rs35621260	4	28269735	2.79527e-09	2	rs35621260;rs1976679	Hypertension-High cholesterol
285	4:32200177:A:G	rs114850570	4	32200177	4.42566e-09	1	rs114850570	Hypertension-High cholesterol
286	4:34589269:C:T	rs184030802	4	34589269	3.49082e-08	1	rs184030802	Hypertension-High cholesterol
287	4:35961424:C:G	rs7698758	4	35961424	8.6532e-10	1	rs7698758	Hypertension-High cholesterol
288	4:36475549:C:T	rs34418509	4	36475549	2.44491e-08	1	rs34418509	Hypertension-High cholesterol
289	4:36898898:G:T	rs7678714	4	36898898	1.90277e-08	1	rs7678714	Hypertension-High cholesterol
290	4:37662291:C:T	rs73807899	4	37662291	3.84709e-09	1	rs73807899	Hypertension-High cholesterol
291	4:39796980:C:T	rs11097003	4	39796980	1.51677e-08	1	rs11097003	Hypertension-High cholesterol
292	4:44832639:A:G	rs4629489	4	44832639	2.9138e-08	1	rs4629489	Hypertension-High cholesterol
293	4:45434725:A:G	rs76192833	4	45434725	2.1067e-11	1	rs76192833	Hypertension-High cholesterol
294	4:55401723:A:G	rs218255	4	55401723	2.19606e-09	1	rs218255	Hypertension-High cholesterol
295	4:56463610:A:T	rs149642376	4	56463610	9.34197e-11	1	rs149642376	Hypertension-High cholesterol
295	4:56806518:A:G	rs79585631	4	56806518	1.84372e-08	1	rs79585631	Hypertension-High cholesterol
296	4:57919462:C:T	rs34764236	4	57919462	2.44453e-08	1	rs34764236	Hypertension-High cholesterol
297	4:58708431:C:T	rs116078521	4	58708431	1.27756e-08	1	rs116078521	Hypertension-High cholesterol
298	4:62427503:A:G	rs13143635	4	62427503	3.09488e-10	1	rs13143635	Hypertension-High cholesterol
299	4:64114302:A:G	rs574062569	4	64114302	4.5962e-09	1	rs574062569	Hypertension-High cholesterol
300	4:69763601:A:G	rs77649731	4	69763601	4.97323e-08	1	rs77649731	Hypertension-High cholesterol
301	4:71076627:G:T	rs62307395	4	71076627	1.67916e-08	1	rs62307395	Hypertension-High cholesterol
301	4:71193718:C:T	rs72653348	4	71193718	9.19351e-10	1	rs72653348	Hypertension-High cholesterol
302	4:75209767:A:G	rs72857648	4	75209767	1.1148e-08	1	rs72857648	Hypertension-High cholesterol
302	4:75275363:G:T	rs78799762	4	75275363	5.21768e-09	1	rs78799762	Hypertension-High cholesterol
303	4:77911447:C:G	rs142424418	4	77911447	1.59074e-09	1	rs142424418	Hypertension-High cholesterol
304	4:79671035:A:T	rs978314	4	79671035	9.39838e-09	1	rs978314	Hypertension-High cholesterol
305	4:81828967:A:G	rs56114939	4	81828967	2.74797e-09	1	rs56114939	Hypertension-High cholesterol
306	4:83164184:A:G	rs7660665	4	83164184	1.19423e-09	1	rs7660665	Hypertension-High cholesterol
307	4:86307599:A:G	rs417753	4	86307599	2.81671e-09	1	rs417753	Hypertension-High cholesterol
308	4:87079212:A:T	rs77212577	4	87079212	2.61769e-08	1	rs77212577	Hypertension-High cholesterol
309	4:91433794:A:G	rs12643810	4	91433794	4.79961e-08	1	rs12643810	Hypertension-High cholesterol
310	4:93323996:A:G	rs62311038	4	93323996	1.0823e-08	1	rs62311038	Hypertension-High cholesterol
311	4:98625139:A:T	rs115547758	4	98625139	3.07949e-08	1	rs115547758	Hypertension-High cholesterol
311	4:98866635:A:T	rs6843777	4	98866635	1.10632e-09	1	rs6843777	Hypertension-High cholesterol
312	4:100524197:A:T	rs112876052	4	100524197	2.15576e-10	1	rs112876052	Hypertension-High cholesterol
313	4:105693258:A:C	rs2651358	4	105693258	1.32149e-08	1	rs2651358	Hypertension-High cholesterol
313	4:105732804:A:G	rs2023829	4	105732804	5.642e-09	1	rs2023829	Hypertension-High cholesterol
314	4:106513939:A:C	rs147443552	4	106513939	2.80145e-08	1	rs147443552	Hypertension-High cholesterol
315	4:110293812:A:C	rs7691652	4	110293812	4.07665e-08	1	rs7691652	Hypertension-High cholesterol
316	4:111306010:A:G	rs243936	4	111306010	1.54684e-08	1	rs243936	Hypertension-High cholesterol
317	4:113464082:G:T	rs12647656	4	113464082	3.42636e-08	1	rs12647656	Hypertension-High cholesterol
318	4:114981826:A:G	rs4482842	4	114981826	2.74496e-09	1	rs4482842	Hypertension-High cholesterol
319	4:116530509:C:T	rs17048023	4	116530509	1.2678e-08	1	rs17048023	Hypertension-High cholesterol
320	4:117934418:A:G	rs12648415	4	117934418	2.2443e-09	1	rs12648415	Hypertension-High cholesterol
321	4:124073463:A:C	rs303088	4	124073463	9.15334e-09	1	rs303088	Hypertension-High cholesterol
322	4:126216963:A:G	rs4834025	4	126216963	1.69475e-08	1	rs4834025	Hypertension-High cholesterol
322	4:126459172:C:G	rs10000478	4	126459172	1.53234e-08	1	rs10000478	Hypertension-High cholesterol
323	4:126896142:C:T	rs17823319	4	126896142	3.66911e-09	1	rs17823319	Hypertension-High cholesterol
324	4:127737068:C:G	rs57297582	4	127737068	4.41667e-09	1	rs57297582	Hypertension-High cholesterol
324	4:127916447:A:C	rs28881307	4	127916447	1.6395e-08	1	rs28881307	Hypertension-High cholesterol
325	4:131962618:A:T	rs17051141	4	131962618	3.87698e-08	1	rs17051141	Hypertension-High cholesterol
326	4:134156510:C:T	rs1582707	4	134156510	1.1714e-08	1	rs1582707	Hypertension-High cholesterol
327	4:135619977:A:C	rs13113710	4	135619977	6.781e-09	1	rs13113710	Hypertension-High cholesterol
328	4:136650201:C:T	rs2134986	4	136650201	2.34039e-08	1	rs2134986	Hypertension-High cholesterol
328	4:136800771:A:G	rs28546154	4	136800771	7.627e-11	1	rs28546154	Hypertension-High cholesterol
329	4:137845323:C:T	rs189461359	4	137845323	1.58863e-08	1	rs189461359	Hypertension-High cholesterol
330	4:138770407:A:G	rs113536549	4	138770407	2.53678e-08	1	rs113536549	Hypertension-High cholesterol
331	4:139156660:C:T	rs10519451	4	139156660	3.32579e-10	1	rs10519451	Hypertension-High cholesterol
332	4:141346929:C:G	rs56781632	4	141346929	1.1265e-08	1	rs56781632	Hypertension-High cholesterol
333	4:142488901:C:T	rs62327376	4	142488901	1.78109e-08	1	rs62327376	Hypertension-High cholesterol
334	4:143538643:C:T	rs10857396	4	143538643	1.97787e-08	1	rs10857396	Hypertension-High cholesterol
335	4:146494077:A:C	rs28451290	4	146494077	8.78384e-09	1	rs28451290	Hypertension-High cholesterol
336	4:151073054:A:G	rs146076734	4	151073054	4.81202e-09	1	rs146076734	Hypertension-High cholesterol
337	4:154344196:C:T	rs112399205	4	154344196	1.26926e-09	1	rs112399205	Hypertension-High cholesterol
337	4:154485389:C:T	rs112021940	4	154485389	7.76557e-09	1	rs112021940	Hypertension-High cholesterol
338	4:155481511:A:G	rs4333166	4	155481511	8.37633e-09	1	rs4333166	Hypertension-High cholesterol
339	4:157283423:A:T	rs12499228	4	157283423	1.05107e-09	1	rs12499228	Hypertension-High cholesterol
339	4:157353756:A:G	rs79129646	4	157353756	1.51464e-08	1	rs79129646	Hypertension-High cholesterol
339	4:157457392:C:T	rs62328582	4	157457392	1.5877e-08	2	rs62328582;rs1521710	Hypertension-High cholesterol
340	4:161512829:A:T	rs72967664	4	161512829	7.87038e-10	1	rs72967664	Hypertension-High cholesterol
341	4:162404393:C:T	rs185273566	4	162404393	2.32024e-09	1	rs185273566	Hypertension-High cholesterol
341	4:162435713:G:T	rs4401413	4	162435713	2.06999e-08	1	rs4401413	Hypertension-High cholesterol
342	4:174937446:A:G	rs6823093	4	174937446	3.49917e-08	1	rs6823093	Hypertension-High cholesterol
343	4:176391638:A:C	rs138139717	4	176391638	3.56435e-08	2	rs138139717;rs689276	Hypertension-High cholesterol
344	4:177924916:C:T	rs34091908	4	177924916	3.56426e-08	1	rs34091908	Hypertension-High cholesterol
345	4:178703150:C:T	rs13102656	4	178703150	1.0674e-08	1	rs13102656	Hypertension-High cholesterol
346	4:180975913:A:G	rs6840321	4	180975913	1.03143e-08	1	rs6840321	Hypertension-High cholesterol
347	4:182535372:A:C	rs2028310	4	182535372	2.1006e-08	1	rs2028310	Hypertension-High cholesterol
348	4:188006011:C:G	rs72642023	4	188006011	1.91369e-08	1	rs72642023	Hypertension-High cholesterol
349	4:189645590:A:G	rs7663834	4	189645590	8.85044e-09	1	rs7663834	Hypertension-High cholesterol
350	5:2101128:C:T	rs7737855	5	2101128	4.28478e-10	1	rs7737855	Hypertension-High cholesterol
351	5:3146441:A:G	rs1215422	5	3146441	8.24246e-09	1	rs1215422	Hypertension-High cholesterol
351	5:3152113:A:G	rs78358276	5	3152113	8.61099e-09	1	rs78358276	Hypertension-High cholesterol
351	5:3305747:C:T	rs34710596	5	3305747	4.33478e-08	1	rs34710596	Hypertension-High cholesterol
352	5:6584497:A:C	rs59882566	5	6584497	3.03801e-08	1	rs59882566	Hypertension-High cholesterol
353	5:13205011:A:G	rs32545	5	13205011	2.96737e-08	1	rs32545	Hypertension-High cholesterol
354	5:14955817:C:T	rs143930688	5	14955817	1.09111e-08	1	rs143930688	Hypertension-High cholesterol
354	5:15114833:A:G	rs187070940	5	15114833	3.54394e-08	1	rs187070940	Hypertension-High cholesterol
355	5:18249373:A:T	rs2962152	5	18249373	1.74897e-09	1	rs2962152	Hypertension-High cholesterol
355	5:18406648:C:G	rs6880975	5	18406648	7.48988e-10	1	rs6880975	Hypertension-High cholesterol
355	5:18727016:A:G	rs2102146	5	18727016	1.64975e-08	1	rs2102146	Hypertension-High cholesterol
356	5:32476424:C:G	rs643901	5	32476424	7.52698e-09	1	rs643901	Hypertension-High cholesterol
356	5:32531056:A:G	rs818544	5	32531056	4.24162e-08	1	rs818544	Hypertension-High cholesterol
357	5:36856801:C:T	rs158411	5	36856801	2.16529e-08	1	rs158411	Hypertension-High cholesterol
357	5:37482250:G:T	rs4618453	5	37482250	2.24156e-08	1	rs4618453	Hypertension-High cholesterol
358	5:38523305:C:T	rs1822815	5	38523305	4.68791e-08	1	rs1822815	Hypertension-High cholesterol
359	5:39070721:A:C	rs10067706	5	39070721	2.12245e-08	1	rs10067706	Hypertension-High cholesterol
360	5:39466662:C:T	rs13158532	5	39466662	1.05375e-08	1	rs13158532	Hypertension-High cholesterol
361	5:49848298:A:T	rs3857298	5	49848298	6.99054e-09	1	rs3857298	Hypertension-High cholesterol
362	5:50279857:A:G	rs622304	5	50279857	2.27171e-10	1	rs622304	Hypertension-High cholesterol
363	5:53295541:A:G	rs140481295	5	53295541	3.76366e-09	1	rs140481295	Hypertension-High cholesterol
363	5:53773873:C:G	rs74927387	5	53773873	4.14573e-10	1	rs74927387	Hypertension-High cholesterol
364	5:54843080:A:G	rs11747258	5	54843080	2.4497e-08	1	rs11747258	Hypertension-High cholesterol
364	5:54847098:C:T	rs12520287	5	54847098	1.85297e-09	1	rs12520287	Hypertension-High cholesterol
365	5:59548005:A:G	rs7734400	5	59548005	2.26068e-08	1	rs7734400	Hypertension-High cholesterol
366	5:64821131:A:G	rs7717902	5	64821131	7.30942e-11	1	rs7717902	Hypertension-High cholesterol
367	5:71143172:A:G	rs7446361	5	71143172	3.32989e-09	1	rs7446361	Hypertension-High cholesterol
368	5:79674604:C:T	rs74829032	5	79674604	1.22113e-08	1	rs74829032	Hypertension-High cholesterol
368	5:79693785:A:G	rs2547498	5	79693785	1.73433e-09	1	rs2547498	Hypertension-High cholesterol
369	5:85819242:A:G	rs191105515	5	85819242	1.76921e-10	1	rs191105515	Hypertension-High cholesterol
369	5:86071253:C:T	rs6895349	5	86071253	4.80441e-08	1	rs6895349	Hypertension-High cholesterol
370	5:87238345:A:G	rs1534603	5	87238345	5.75512e-09	1	rs1534603	Hypertension-High cholesterol
371	5:91453181:A:G	rs78068970	5	91453181	2.3335e-08	1	rs78068970	Hypertension-High cholesterol
372	5:95950298:A:G	rs72772037	5	95950298	3.83038e-09	1	rs72772037	Hypertension-High cholesterol
373	5:97249039:A:G	rs77744729	5	97249039	7.86266e-09	1	rs77744729	Hypertension-High cholesterol
374	5:98096735:C:T	rs2080892	5	98096735	7.87566e-10	1	rs2080892	Hypertension-High cholesterol
374	5:98311147:A:G	rs114390006	5	98311147	1.94902e-10	1	rs114390006	Hypertension-High cholesterol
375	5:102803113:A:G	rs72770471	5	102803113	2.0521e-08	1	rs72770471	Hypertension-High cholesterol
376	5:103455884:A:C	rs1981768	5	103455884	2.29766e-08	1	rs1981768	Hypertension-High cholesterol
377	5:106640316:C:T	rs17402929	5	106640316	7.96553e-11	1	rs17402929	Hypertension-High cholesterol
378	5:108149690:C:T	rs116308728	5	108149690	9.38872e-09	1	rs116308728	Hypertension-High cholesterol
379	5:110105344:C:T	rs17506794	5	110105344	8.82968e-09	1	rs17506794	Hypertension-High cholesterol
380	5:112144954:C:T	rs395266	5	112144954	8.85234e-10	1	rs395266	Hypertension-High cholesterol
381	5:112752729:C:T	rs255875	5	112752729	1.00863e-08	1	rs255875	Hypertension-High cholesterol
382	5:113349277:A:C	rs76091290	5	113349277	1.14311e-08	1	rs76091290	Hypertension-High cholesterol
383	5:118982658:C:T	rs2431375	5	118982658	5.42313e-09	1	rs2431375	Hypertension-High cholesterol
384	5:122768906:A:G	rs66526739	5	122768906	8.51403e-12	1	rs66526739	Hypertension-High cholesterol
384	5:123274020:A:G	rs148739547	5	123274020	1.59629e-09	1	rs148739547	Hypertension-High cholesterol
385	5:123700123:C:G	rs143363029	5	123700123	3.2809e-10	1	rs143363029	Hypertension-High cholesterol
386	5:125910115:C:T	rs7719675	5	125910115	5.35278e-10	1	rs7719675	Hypertension-High cholesterol
387	5:126767942:A:G	rs79511146	5	126767942	3.4862e-08	1	rs79511146	Hypertension-High cholesterol
388	5:128497516:C:T	rs4835972	5	128497516	1.59332e-09	1	rs4835972	Hypertension-High cholesterol
388	5:128636813:A:C	rs35437318	5	128636813	3.52291e-08	1	rs35437318	Hypertension-High cholesterol
389	5:131498612:C:T	rs73259816	5	131498612	4.88467e-10	1	rs73259816	Hypertension-High cholesterol
390	5:136547029:A:G	rs1529814	5	136547029	4.52606e-10	2	rs1529814;rs9327776	Hypertension-High cholesterol
391	5:141646324:G:T	rs7734109	5	141646324	1.2214e-08	1	rs7734109	Hypertension-High cholesterol
392	5:142184194:A:C	rs421116	5	142184194	2.00347e-08	1	rs421116	Hypertension-High cholesterol
393	5:145193511:C:T	rs2636306	5	145193511	1.67758e-08	1	rs2636306	Hypertension-High cholesterol
394	5:147594150:C:T	rs79211908	5	147594150	3.75245e-08	1	rs79211908	Hypertension-High cholesterol
395	5:149581258:A:G	rs55912006	5	149581258	4.80124e-08	1	rs55912006	Hypertension-High cholesterol
396	5:150436073:A:G	rs60454275	5	150436073	1.23049e-10	1	rs60454275	Hypertension-High cholesterol
397	5:150872499:A:G	rs165325	5	150872499	7.65966e-09	1	rs165325	Hypertension-High cholesterol
398	5:152732406:A:G	rs159972	5	152732406	3.73425e-08	1	rs159972	Hypertension-High cholesterol
399	5:156700461:A:G	rs62383003	5	156700461	2.8632e-08	1	rs62383003	Hypertension-High cholesterol
400	5:160891664:A:G	rs77158954	5	160891664	3.95251e-09	1	rs77158954	Hypertension-High cholesterol
401	5:161211669:C:T	rs11952822	5	161211669	1.98187e-08	1	rs11952822	Hypertension-High cholesterol
402	5:161605810:G:T	rs115910867	5	161605810	7.90062e-09	1	rs115910867	Hypertension-High cholesterol
402	5:161895049:A:C	rs4552668	5	161895049	4.88687e-08	1	rs4552668	Hypertension-High cholesterol
403	5:166876690:C:T	rs11134460	5	166876690	1.15163e-08	1	rs11134460	Hypertension-High cholesterol
404	5:168639392:A:T	rs10061980	5	168639392	1.15449e-08	1	rs10061980	Hypertension-High cholesterol
405	5:172772253:A:G	rs921004	5	172772253	3.7991e-08	1	rs921004	Hypertension-High cholesterol
406	5:173583051:A:G	rs1368272	5	173583051	3.85906e-08	1	rs1368272	Hypertension-High cholesterol
407	5:175271780:C:T	rs11738108	5	175271780	1.77687e-08	1	rs11738108	Hypertension-High cholesterol
408	5:176102211:C:T	rs10065151	5	176102211	3.98872e-09	1	rs10065151	Hypertension-High cholesterol
409	5:177801274:C:T	rs2973719	5	177801274	1.9674e-08	1	rs2973719	Hypertension-High cholesterol
410	5:178224411:A:G	rs11737921	5	178224411	3.33984e-08	1	rs11737921	Hypertension-High cholesterol
411	5:180080712:C:T	rs35768482	5	180080712	1.08385e-11	1	rs35768482	Hypertension-High cholesterol
412	6:755890:C:T	rs2788196	6	755890	1.9735e-08	1	rs2788196	Hypertension-High cholesterol
413	6:2074435:A:G	rs80027489	6	2074435	1.70162e-08	1	rs80027489	Hypertension-High cholesterol
414	6:4480510:C:G	rs4959990	6	4480510	9.13404e-09	1	rs4959990	Hypertension-High cholesterol
415	6:6221835:A:G	rs146374237	6	6221835	4.41003e-10	1	rs146374237	Hypertension-High cholesterol
415	6:6414369:A:G	rs7763926	6	6414369	8.93255e-09	1	rs7763926	Hypertension-High cholesterol
416	6:7506069:A:G	rs9392160	6	7506069	1.17954e-08	1	rs9392160	Hypertension-High cholesterol
417	6:10802845:A:G	rs521199	6	10802845	2.62129e-08	1	rs521199	Hypertension-High cholesterol
417	6:11064704:A:G	rs7747861	6	11064704	1.04959e-09	1	rs7747861	Hypertension-High cholesterol
418	6:12497930:C:T	rs144342053	6	12497930	3.50325e-08	1	rs144342053	Hypertension-High cholesterol
419	6:12930752:A:G	rs13200037	6	12930752	2.10886e-08	1	rs13200037	Hypertension-High cholesterol
420	6:16692186:A:G	rs9370920	6	16692186	2.5105e-09	1	rs9370920	Hypertension-High cholesterol
420	6:16954885:A:G	rs1322022	6	16954885	3.94583e-08	1	rs1322022	Hypertension-High cholesterol
421	6:18045178:C:T	rs5008499	6	18045178	5.11015e-09	1	rs5008499	Hypertension-High cholesterol
421	6:18315771:A:C	rs9367986	6	18315771	4.46109e-10	1	rs9367986	Hypertension-High cholesterol
422	6:23810515:A:G	rs115272326	6	23810515	3.83643e-08	1	rs115272326	Hypertension-High cholesterol
422	6:24113383:C:T	rs4479919	6	24113383	3.47093e-08	1	rs4479919	Hypertension-High cholesterol
423	6:25398579:A:G	rs9295656	6	25398579	4.79731e-08	1	rs9295656	Hypertension-High cholesterol
424	6:33983913:C:T	rs6937572	6	33983913	8.24793e-09	1	rs6937572	Hypertension-High cholesterol
425	6:35820544:C:G	rs2395637	6	35820544	2.7305e-08	1	rs2395637	Hypertension-High cholesterol
426	6:36689030:A:C	rs236478	6	36689030	4.5447e-08	1	rs236478	Hypertension-High cholesterol
427	6:40849897:A:G	rs143476111	6	40849897	1.2399e-08	1	rs143476111	Hypertension-High cholesterol
427	6:40954662:A:G	rs116270689	6	40954662	1.37191e-08	1	rs116270689	Hypertension-High cholesterol
428	6:41657907:C:T	rs9369301	6	41657907	3.55578e-08	1	rs9369301	Hypertension-High cholesterol
429	6:44243559:A:G	rs3734710	6	44243559	1.62493e-09	1	rs3734710	Hypertension-High cholesterol
430	6:45817772:A:G	rs12205942	6	45817772	4.31147e-08	1	rs12205942	Hypertension-High cholesterol
431	6:51728214:C:T	rs1474990	6	51728214	6.74402e-11	1	rs1474990	Hypertension-High cholesterol
432	6:54692304:A:G	rs12204479	6	54692304	1.37524e-08	1	rs12204479	Hypertension-High cholesterol
433	6:55423752:C:T	rs9396108	6	55423752	4.43225e-09	1	rs9396108	Hypertension-High cholesterol
434	6:62277800:A:G	rs6913748	6	62277800	2.21497e-11	1	rs6913748	Hypertension-High cholesterol
434	6:62657441:A:G	rs1568110	6	62657441	2.67184e-08	1	rs1568110	Hypertension-High cholesterol
435	6:63589667:C:T	rs10806044	6	63589667	1.49253e-08	1	rs10806044	Hypertension-High cholesterol
436	6:64109427:A:G	rs187057169	6	64109427	5.21651e-10	1	rs187057169	Hypertension-High cholesterol
437	6:66117315:A:G	rs146018125	6	66117315	4.3142e-09	1	rs146018125	Hypertension-High cholesterol
438	6:68465586:C:T	rs144244955	6	68465586	3.17176e-09	1	rs144244955	Hypertension-High cholesterol
439	6:68900464:C:T	rs78412582	6	68900464	2.56631e-08	1	rs78412582	Hypertension-High cholesterol
440	6:69664097:C:T	rs62418275	6	69664097	2.18472e-10	1	rs62418275	Hypertension-High cholesterol
440	6:69686848:G:T	rs1953614	6	69686848	2.65103e-08	1	rs1953614	Hypertension-High cholesterol
441	6:71278101:C:T	rs9455162	6	71278101	2.90124e-08	1	rs9455162	Hypertension-High cholesterol
442	6:72276402:A:G	rs12206697	6	72276402	1.12188e-08	1	rs12206697	Hypertension-High cholesterol
443	6:77347205:A:G	rs2504436	6	77347205	1.48283e-08	1	rs2504436	Hypertension-High cholesterol
444	6:78103283:G:T	rs1626310	6	78103283	1.29263e-08	1	rs1626310	Hypertension-High cholesterol
445	6:78538041:A:G	rs76558467	6	78538041	2.57113e-08	1	rs76558467	Hypertension-High cholesterol
446	6:85995785:A:G	rs9444320	6	85995785	8.47499e-11	2	rs9444320;rs6925525	Hypertension-High cholesterol
447	6:88260637:A:G	rs28360511	6	88260637	8.1087e-09	1	rs28360511	Hypertension-High cholesterol
448	6:91362286:A:T	rs12110402	6	91362286	1.61231e-08	1	rs12110402	Hypertension-High cholesterol
448	6:91534471:A:G	rs9451494	6	91534471	2.73943e-08	1	rs9451494	Hypertension-High cholesterol
449	6:91855309:A:G	rs76273853	6	91855309	2.68449e-08	1	rs76273853	Hypertension-High cholesterol
449	6:92228623:C:G	rs12660569	6	92228623	1.98617e-08	1	rs12660569	Hypertension-High cholesterol
449	6:92292623:C:T	rs4422588	6	92292623	2.97909e-09	1	rs4422588	Hypertension-High cholesterol
450	6:95210414:C:T	rs34709748	6	95210414	3.98838e-12	1	rs34709748	Hypertension-High cholesterol
450	6:95428235:A:C	rs149489214	6	95428235	6.26237e-09	1	rs149489214	Hypertension-High cholesterol
451	6:96310239:A:G	rs138389556	6	96310239	1.47499e-08	1	rs138389556	Hypertension-High cholesterol
452	6:100819234:A:T	rs1506083	6	100819234	2.67771e-08	1	rs1506083	Hypertension-High cholesterol
453	6:104540354:C:T	rs181720991	6	104540354	5.53937e-09	1	rs181720991	Hypertension-High cholesterol
454	6:106054877:C:T	rs72945481	6	106054877	4.35129e-10	1	rs72945481	Hypertension-High cholesterol
455	6:106811799:A:G	rs554071	6	106811799	4.75377e-08	1	rs554071	Hypertension-High cholesterol
456	6:109102901:C:T	rs1268135	6	109102901	3.94947e-08	1	rs1268135	Hypertension-High cholesterol
457	6:116277971:A:G	rs6913570	6	116277971	2.87858e-08	1	rs6913570	Hypertension-High cholesterol
458	6:119433391:G:T	rs9489593	6	119433391	1.12394e-08	1	rs9489593	Hypertension-High cholesterol
459	6:120076145:A:G	rs9766439	6	120076145	3.14215e-08	1	rs9766439	Hypertension-High cholesterol
460	6:123424216:C:T	rs4132727	6	123424216	1.44539e-08	1	rs4132727	Hypertension-High cholesterol
461	6:125012669:A:G	rs78278871	6	125012669	1.83302e-08	1	rs78278871	Hypertension-High cholesterol
462	6:128646305:A:G	rs17353545	6	128646305	6.037e-10	1	rs17353545	Hypertension-High cholesterol
463	6:131317118:C:T	rs111738507	6	131317118	8.57377e-09	1	rs111738507	Hypertension-High cholesterol
464	6:134838493:C:T	rs7757822	6	134838493	1.69585e-09	1	rs7757822	Hypertension-High cholesterol
464	6:134921511:G:T	rs11757799	6	134921511	5.19888e-10	1	rs11757799	Hypertension-High cholesterol
465	6:136245611:C:T	rs2327657	6	136245611	2.32293e-08	1	rs2327657	Hypertension-High cholesterol
466	6:144367794:C:T	rs145949335	6	144367794	6.51138e-09	1	rs145949335	Hypertension-High cholesterol
467	6:145324757:A:C	rs79378298	6	145324757	2.61058e-09	1	rs79378298	Hypertension-High cholesterol
468	6:146524479:C:G	rs7776300	6	146524479	8.57829e-09	1	rs7776300	Hypertension-High cholesterol
469	6:148039871:C:G	rs79507994	6	148039871	2.95728e-10	1	rs79507994	Hypertension-High cholesterol
470	6:150194206:C:G	rs9397399	6	150194206	5.42027e-09	1	rs9397399	Hypertension-High cholesterol
471	6:152477782:G:T	rs67566067	6	152477782	3.41195e-08	1	rs67566067	Hypertension-High cholesterol
471	6:152521710:C:T	rs6920422	6	152521710	3.95107e-08	1	rs6920422	Hypertension-High cholesterol
472	6:153285381:A:G	rs9479463	6	153285381	4.97879e-09	1	rs9479463	Hypertension-High cholesterol
473	6:161430102:C:T	rs9458085	6	161430102	7.39468e-09	1	rs9458085	Hypertension-High cholesterol
474	6:164736239:G:T	rs9365683	6	164736239	2.03432e-09	1	rs9365683	Hypertension-High cholesterol
475	6:167658053:A:G	rs9355623	6	167658053	4.95543e-08	1	rs9355623	Hypertension-High cholesterol
476	7:309598:G:T	rs143581129	7	309598	4.30226e-08	1	rs143581129	Hypertension-High cholesterol
476	7:400450:C:T	rs36183358	7	400450	2.53689e-08	1	rs36183358	Hypertension-High cholesterol
477	7:1018409:A:G	rs118030712	7	1018409	1.59938e-08	1	rs118030712	Hypertension-High cholesterol
478	7:1887362:A:G	rs6957894	7	1887362	3.1146e-08	1	rs6957894	Hypertension-High cholesterol
478	7:1965724:C:T	rs143734079	7	1965724	3.94558e-08	1	rs143734079	Hypertension-High cholesterol
478	7:2394332:A:T	rs77477547	7	2394332	9.61154e-09	1	rs77477547	Hypertension-High cholesterol
479	7:3546621:A:G	rs77798192	7	3546621	1.25054e-08	1	rs77798192	Hypertension-High cholesterol
480	7:4614870:A:G	rs62450799	7	4614870	3.43207e-09	1	rs62450799	Hypertension-High cholesterol
481	7:6195529:A:G	rs10261336	7	6195529	2.73008e-09	1	rs10261336	Hypertension-High cholesterol
[truncated: 6,929 more rows]

## Sheet: S4 Table 
S4 Table. Gene sets enrichment analysis of phenotype pairs with significant genetic correlation in LDSC
Category	GeneSet	N_genes	N_overlap	P	adj P	genes	Pairs of traits
Positional_gene_sets	chr4p12	15	6	2.23607e-08	2.22861e-06	GABRA2:ATP10D:CORIN:NFXL1:NIPAL1:CNGA1	Hypertension-Psychiatric peoblems
Positional_gene_sets	chr4q31	67	7	2.81601e-05	0.00125123	INPP4B:DCLK2:LRBA:RPS3A:SH3D19:FAM160A1:PET112	Hypertension-Psychiatric peoblems
Positional_gene_sets	chr1q25	76	7	6.40188e-05	0.0023927	PRDX6:SERPINC1:RALGPS2:ANGPTL1:TOR1AIP2:IFRG15:TOR1AIP1:CEP350	Hypertension-Psychiatric peoblems
Positional_gene_sets	chr6q14	38	4	0.0015284	0.0351533	FILIP1:SENP6:MYO6:TPBG	Hypertension-Psychiatric peoblems
Positional_gene_sets	chr1q42	97	6	0.00179428	0.0378533	PSEN2:ADCK3:CDC42BPA:JMJD4:OBSCN:KCNK1	Hypertension-Psychiatric peoblems
Positional_gene_sets	chr6p21	296	11	0.00197681	0.0378533	SLC26A8:MAPK14:MAPK13:KIF6:DAAM2:TREML4:TREM1:BYSL:CLIC5:ENPP4:ENPP5	Hypertension-Psychiatric peoblems
KEGG	KEGG_PENTOSE_AND_GLUCURONATE_INTERCONVERSIONS	28	9	5.77132e-11	1.07347e-08	UGT1A8:UGT1A10:UGT1A9:UGT1A7:UGT1A6:UGT1A5:UGT1A4:UGDH:AKR1B1	Hypertension-Psychiatric peoblems
KEGG	KEGG_ASCORBATE_AND_ALDARATE_METABOLISM	25	8	7.25552e-10	6.51814e-08	UGT1A8:UGT1A10:UGT1A9:UGT1A7:UGT1A6:UGT1A5:UGT1A4:UGDH	Hypertension-Psychiatric peoblems
KEGG	KEGG_PORPHYRIN_AND_CHLOROPHYLL_METABOLISM	41	8	5.34222e-08	2.48413e-06	UROD:UGT1A8:UGT1A10:UGT1A9:UGT1A7:UGT1A6:UGT1A5:UGT1A4	Hypertension-Psychiatric peoblems
KEGG	KEGG_STEROID_HORMONE_BIOSYNTHESIS	54	7	6.63289e-06	0.00020562	UGT1A8:UGT1A10:UGT1A9:UGT1A7:UGT1A6:UGT1A5:UGT1A4	Hypertension-Psychiatric peoblems
KEGG	KEGG_RETINOL_METABOLISM	63	7	1.87352e-05	0.000497821	UGT1A8:UGT1A10:UGT1A9:UGT1A7:UGT1A6:UGT1A5:UGT1A4	Hypertension-Psychiatric peoblems
KEGG	KEGG_METABOLISM_OF_XENOBIOTICS_BY_CYTOCHROME_P450	69	7	3.41634e-05	0.000794299	UGT1A8:UGT1A10:UGT1A9:UGT1A7:UGT1A6:UGT1A5:UGT1A4	Hypertension-Psychiatric peoblems
KEGG	KEGG_DRUG_METABOLISM_CYTOCHROME_P450	71	7	4.11803e-05	0.00085106	UGT1A8:UGT1A10:UGT1A9:UGT1A7:UGT1A6:UGT1A5:UGT1A4	Hypertension-Psychiatric peoblems
Reactome	REACTOME_BIOLOGICAL_OXIDATIONS	218	12	3.40215e-05	0.0169994	AKR1A1:GCLM:UGT1A8:UGT1A10:UGT1A9:UGT1A7:UGT1A6:UGT1A5:UGT1A4:UGDH:SLC35B3:AHR	Hypertension-Psychiatric peoblems
Positional_gene_sets	chr5q22	28	5	4.46061e-07	6.66861e-05	APC:SRP19:REEP5:ZRSR1:DCP2	Hypertension-Arthritis
Positional_gene_sets	chr5q11	39	5	2.48825e-06	0.000247995	PELO:AC022431.2:MAP3K1:SETD9:MIER3	Hypertension-Arthritis
Positional_gene_sets	chr1p31	84	6	7.66865e-06	0.000458585	DOCK7:ATG4C:FOXD3:ACADM:RABGGTB:ST6GALNAC3	Hypertension-Arthritis
Positional_gene_sets	chr4q31	67	4	0.000544524	0.0180903	ELF2:MGARP:NDUFC1:RAB33B	Hypertension-Arthritis
Positional_gene_sets	chr1q32	147	5	0.00143052	0.0388841	PTPN7:LGR6:RABIF:KLHL12:ADIPOR1	Hypertension-Arthritis
Positional_gene_sets	chr7q22	131	18	2.57752e-14	7.7068e-12	TRIM4:ZSCAN21:MCM7:AP4M1:TAF6:CNPY4:LAMTOR4:GAL3ST4:GPC2:STAG3:PVRIG:SPDYE3:PILRB:PILRA:ZCWPW1:MEPCE:TSC22D4:NYAP1	Hypertension-Asthma
Positional_gene_sets	chr1p31	84	9	7.63075e-07	4.56319e-05	LRRIQ3:FPGT:TNNI3K:PIGK:AK5:ZZZ3:NEXN:FUBP1:ELTD1	Hypertension-Asthma
Positional_gene_sets	chr3q25	67	6	0.000154072	0.00658109	MBNL1:PLCH1:TIPARP:CCNL1:VEPH1:PTX3	Hypertension-Asthma
Positional_gene_sets	chr6q14	38	4	0.00109473	0.0251787	UBE3D:DOPEY1:PGM3:ME1	Hypertension-Asthma
Positional_gene_sets	chr5q11	39	10	7.21861e-12	2.15837e-09	ARL15:SNX18:GZMA:CDC20B:GPX8:MCIDAS:CCNO:DHX29:SKIV2L2:PPAP2A	Hypertension-High cholesterol
Positional_gene_sets	chr1q25	76	9	1.12362e-07	1.11988e-05	RABGAP1L:MRPS14:TNN:KIAA0040:TDRD5:LAMC1:LAMC2:APOBEC4:EDEM3	Hypertension-High cholesterol
Positional_gene_sets	chr7q22	131	11	1.56857e-07	1.17251e-05	POLR2J:RASA4B:SPDYE2:RASA4:UPK3BL:POLR2J2:POLR2J2:FAM185A:FBXL13:LRRC17:ARMC10:NAPEPLD	Hypertension-High cholesterol
Positional_gene_sets	chr2q21	41	6	4.43348e-06	0.000265122	RAB6C:SMPD4:TUBA3E:CCDC115:IMP4:PTPN18	Hypertension-High cholesterol
Positional_gene_sets	chr4q31	67	6	7.82191e-05	0.00263948	SCOC:CLGN:IL15:SMAD1:FGB:FGA	Hypertension-High cholesterol
Positional_gene_sets	chr3q25	67	6	7.82191e-05	0.00263948	MME:KCNAB1:SHOX2:GFM1:RARRES1:MFSD1	Hypertension-High cholesterol
Positional_gene_sets	chr1q42	97	7	7.94491e-05	0.00263948	PARP1:GNPAT:EXOC8:SPRTN:EGLN1:DISC1:SIPA1L2	Hypertension-High cholesterol
Positional_gene_sets	chr5q22	28	4	0.000208212	0.00565959	TMEM232:SLC25A46:MCC:YTHDC2	Hypertension-High cholesterol
Positional_gene_sets	chr4p12	15	3	0.000490785	0.0112881	YIPF7:GUF1:GNPDA2	Hypertension-High cholesterol
Positional_gene_sets	chr12q13	265	21	1.9574e-06	0.000146316	ADCY6:CACNB3:CCDC65:FKBP11:ARF3:WNT10B:WNT1:DDN:TUBA1C:PRPH:C1QL4:RACGAP1:COX14:CERS5:LIMA1:DIP2B:ATF1:TMPRSS12:METTL7A:POU6F1:SCN8A	T2D-Cancer
Positional_gene_sets	chr11q13	260	16	0.000596401	0.0137172	SLC25A45:LTBP3:MAP3K11:PCNXL3:SIPA1:RELA:KAT5:RNASEH2C:AP5B1:OVOL1:SNX32:CTSW:FIBP:EIF1AD:CST6:DPP3	T2D-Cancer
Chemical_and_Genetic_pertubation	NIKOLSKY_BREAST_CANCER_17Q11_Q21_AMPLICON	132	16	3.53519e-14	1.16732e-10	PROCA1:MYO18A:CRYBA1:NUFIP2:CACNB1:STAC2:FBXL20:MED1:CDK12:NEUROD2:STARD3:PNMT:PGAP3:GSDMB:GSDMA:MED24	T2D-Asthma
Chemical_and_Genetic_pertubation	FARMER_BREAST_CANCER_CLUSTER_8	6	4	8.23842e-08	0.000136016	MED1:PNMT:PGAP3:GSDMB	T2D-Asthma
Chemical_and_Genetic_pertubation	NIKOLSKY_BREAST_CANCER_11Q12_Q14_AMPLICON	156	9	9.33835e-06	0.0102784	ANKRD13D:RPS6KB2:CORO1B:AIP:GSTP1:NDUFV1:NUDT8:TBX10:ACY3	T2D-Asthma
Chemical_and_Genetic_pertubation	SMID_BREAST_CANCER_ERBB2_UP	138	8	2.86003e-05	0.0236095	ABCC2:CORO1B:FA2H:MED1:PNMT:PGAP3:GSDMB:MED24	T2D-Asthma
Cancer_modules	MODULE_95	546	15	8.99836e-05	0.0214509	TDRKH:SLC25A28:DNAJC22:KCNH3:TMCC3:KLHL25:PGAP3:TAF4B:ANKRD27:KLK4:FPR2:BCAS4:GRIK2:CSMD3:FAM135B	T2D-Asthma
Cancer_modules	MODULE_163	551	15	9.954e-05	0.0214509	TDRKH:SLC25A28:DNAJC22:KCNH3:TMCC3:KLHL25:PGAP3:TAF4B:ANKRD27:KLK4:FPR2:BCAS4:GRIK2:CSMD3:FAM135B	T2D-Asthma
Positional_gene_sets	chr11q13	260	11	1.81886e-05	0.00181279	PC:ANKRD13D:RPS6KB2:CORO1B:AIP:GSTP1:NDUFV1:NUDT8:TBX10:ACY3:UNC93B1	T2D-Asthma
Curated_gene_sets	NIKOLSKY_BREAST_CANCER_17Q11_Q21_AMPLICON	132	16	3.53519e-14	1.94471e-10	PROCA1:MYO18A:CRYBA1:NUFIP2:CACNB1:STAC2:FBXL20:MED1:CDK12:NEUROD2:STARD3:PNMT:PGAP3:GSDMB:GSDMA:MED24	T2D-Asthma
Curated_gene_sets	FARMER_BREAST_CANCER_CLUSTER_8	6	4	8.23842e-08	0.000226598	MED1:PNMT:PGAP3:GSDMB	T2D-Asthma
Curated_gene_sets	NIKOLSKY_BREAST_CANCER_11Q12_Q14_AMPLICON	156	9	9.33835e-06	0.0171234	ANKRD13D:RPS6KB2:CORO1B:AIP:GSTP1:NDUFV1:NUDT8:TBX10:ACY3	T2D-Asthma
Curated_gene_sets	SMID_BREAST_CANCER_ERBB2_UP	138	8	2.86003e-05	0.0393325	ABCC2:CORO1B:FA2H:MED1:PNMT:PGAP3:GSDMB:MED24	T2D-Asthma
Computational_gene_sets	MODULE_95	546	15	8.99836e-05	0.0427027	TDRKH:SLC25A28:DNAJC22:KCNH3:TMCC3:KLHL25:PGAP3:TAF4B:ANKRD27:KLK4:FPR2:BCAS4:GRIK2:CSMD3:FAM135B	T2D-Asthma
Computational_gene_sets	MODULE_163	551	15	9.954e-05	0.0427027	TDRKH:SLC25A28:DNAJC22:KCNH3:TMCC3:KLHL25:PGAP3:TAF4B:ANKRD27:KLK4:FPR2:BCAS4:GRIK2:CSMD3:FAM135B	T2D-Asthma
Positional_gene_sets	chr1q32	147	9	2.83468e-05	0.00141261	TNNT2:LAD1:CNTN2:TMEM81:RBBP5:DSTYK:SRGAP2:C4BPB:CD55	T2D-High cholesterol
Chemical_and_Genetic_pertubation	MIKKELSEN_MEF_HCP_WITH_H3_UNMETHYLATED	224	12	7.17942e-09	2.37064e-05	PCDHA1:PCDHA2:PCDHA3:PCDHA4:PCDHA5:PCDHA6:PCDHA7:PCDHA9:PCDHA10:PCDHA11:PCDHA13:PCDHAC1	Psychiatric peoblems-Asthma
Positional_gene_sets	chr6p21	296	9	5.79787e-05	0.00866781	TAPBP:ZBTB22:DAXX:ITPR3:UQCC2:GRM4:NUDT3:RPS10-NUDT3:PACSIN1	Psychiatric peoblems-Asthma
Positional_gene_sets	chr12q13	265	8	0.000159141	0.015861	DDX23:RND1:DHH:LRP1:MARS:DDIT3:MBD6:DCTN2	Psychiatric peoblems-Asthma
Curated_gene_sets	MIKKELSEN_MEF_HCP_WITH_H3_UNMETHYLATED	224	12	7.17942e-09	3.9494e-05	PCDHA1:PCDHA2:PCDHA3:PCDHA4:PCDHA5:PCDHA6:PCDHA7:PCDHA9:PCDHA10:PCDHA11:PCDHA13:PCDHAC1	Psychiatric peoblems-Asthma
Cancer_modules	MODULE_505	15	4	1.2586e-06	0.000542455	UGT2B15:UGT2B10:UGT2B7:CYP11B2	Psychiatric peoblems-High cholesterol
Positional_gene_sets	chr2q21	41	4	8.33827e-05	0.00623285	FAM168B:PLEKHB2:MZT2A:CCDC74A	Psychiatric peoblems-High cholesterol
Curated_gene_sets	REACTOME_BIOLOGICAL_OXIDATIONS	218	10	4.47654e-07	0.00246254	GSTM5:GSTM3:ARNT:UGT2B15:UGT2B10:UGT2B7:ADH7:TBXAS1:CYP11B1:CYP11B2	Psychiatric peoblems-High cholesterol
Curated_gene_sets	KEGG_METABOLISM_OF_XENOBIOTICS_BY_CYTOCHROME_P450	69	6	2.55447e-06	0.0055451	GSTM5:GSTM3:UGT2B15:UGT2B10:UGT2B7:ADH7	Psychiatric peoblems-High cholesterol
Curated_gene_sets	KEGG_DRUG_METABOLISM_CYTOCHROME_P450	71	6	3.02405e-06	0.0055451	GSTM5:GSTM3:UGT2B15:UGT2B10:UGT2B7:ADH7	Psychiatric peoblems-High cholesterol
Computational_gene_sets	MODULE_505	15	4	1.2586e-06	0.00107988	UGT2B15:UGT2B10:UGT2B7:CYP11B2	Psychiatric peoblems-High cholesterol
KEGG	KEGG_METABOLISM_OF_XENOBIOTICS_BY_CYTOCHROME_P450	69	6	2.55447e-06	0.000281237	GSTM5:GSTM3:UGT2B15:UGT2B10:UGT2B7:ADH7	Psychiatric peoblems-High cholesterol
KEGG	KEGG_DRUG_METABOLISM_CYTOCHROME_P450	71	6	3.02405e-06	0.000281237	GSTM5:GSTM3:UGT2B15:UGT2B10:UGT2B7:ADH7	Psychiatric peoblems-High cholesterol
KEGG	KEGG_STEROID_HORMONE_BIOSYNTHESIS	54	5	1.33716e-05	0.000829038	UGT2B15:UGT2B10:UGT2B7:CYP11B1:CYP11B2	Psychiatric peoblems-High cholesterol
KEGG	KEGG_ASCORBATE_AND_ALDARATE_METABOLISM	25	3	0.000369474	0.0161141	UGT2B15:UGT2B10:UGT2B7	Psychiatric peoblems-High cholesterol
KEGG	KEGG_RETINOL_METABOLISM	63	4	0.000445808	0.0161141	UGT2B15:UGT2B10:UGT2B7:ADH7	Psychiatric peoblems-High cholesterol
KEGG	KEGG_PENTOSE_AND_GLUCURONATE_INTERCONVERSIONS	28	3	0.000519809	0.0161141	UGT2B15:UGT2B10:UGT2B7	Psychiatric peoblems-High cholesterol
KEGG	KEGG_PORPHYRIN_AND_CHLOROPHYLL_METABOLISM	41	3	0.00160359	0.0426097	UGT2B15:UGT2B10:UGT2B7	Psychiatric peoblems-High cholesterol
Reactome	REACTOME_BIOLOGICAL_OXIDATIONS	218	10	4.47654e-07	0.000671033	GSTM5:GSTM3:ARNT:UGT2B15:UGT2B10:UGT2B7:ADH7:TBXAS1:CYP11B1:CYP11B2	Psychiatric peoblems-High cholesterol
Canonical_Pathways	REACTOME_BIOLOGICAL_OXIDATIONS	218	10	4.47654e-07	0.000984391	GSTM5:GSTM3:ARNT:UGT2B15:UGT2B10:UGT2B7:ADH7:TBXAS1:CYP11B1:CYP11B2	Psychiatric peoblems-High cholesterol
Canonical_Pathways	KEGG_DRUG_METABOLISM_CYTOCHROME_P450	71	6	3.02405e-06	0.00221663	GSTM5:GSTM3:UGT2B15:UGT2B10:UGT2B7:ADH7	Psychiatric peoblems-High cholesterol
Category : Category of the gene set N_genes : The number of genes in the gene set N_overlap : The number of input genes overlapped with the gene set p : hypergeometric statistics adjP : Adjusted P-value by FDR method genes : Ensembl gene ID of input genes overlapped with the gene set

## Sheet:  S5 Table
S5 Table. 1030 unique pleiotropic genes identified in hypertension-associated groups
ensg	symbol	chr	start	end	strand	type	posMapMaxCADD	eqtlMapSNPs	minGwasP	IndSigSNPs	GenomicLocus	Phenotype pairs
ENSG00000171812	COL8A2	1	36560837	36590821	-1	protein_coding	0	5	1.89e-05	rs116136245	12	Hypertension-Psychiatric problems
ENSG00000054116	TRAPPC3	1	36602173	36615098	-1	protein_coding	0	2	0.000530505	rs116136245	12	Hypertension-Psychiatric problems
ENSG00000116871	MAP7D1	1	36621180	36646450	1	protein_coding	0	5	1.89e-05	rs116136245	12	Hypertension-Psychiatric problems
ENSG00000054118	THRAP3	1	36690017	36770958	1	protein_coding	22.1	5	1.89e-05	rs116136245	12	Hypertension-Psychiatric problems
ENSG00000142694	EVA1B	1	36787632	36789755	-1	protein_coding	0	5	1.89e-05	rs116136245	12	Hypertension-Psychiatric problems
ENSG00000116883	RP11-268J15.5	1	36789335	36794822	1	protein_coding	0	5	1.89e-05	rs116136245	12	Hypertension-Psychiatric problems
ENSG00000196182	STK40	1	36805225	36851497	-1	protein_coding	15.83	5	1.89e-05	rs116136245	12	Hypertension-Psychiatric problems
ENSG00000181817	LSM10	1	36856839	36863493	-1	protein_coding	15.83	0	0.0472101	rs116136245	12	Hypertension-Psychiatric problems
ENSG00000163874	ZC3H12A	1	37940153	37949980	1	protein_coding	0	2	NA	rs2174769	13	Hypertension-Psychiatric problems
ENSG00000163875	MEAF6	1	37958176	37980375	-1	protein_coding	12.65	3	1.07e-09	rs2174769	13	Hypertension-Psychiatric problems
ENSG00000163877	SNIP1	1	38000050	38019903	-1	protein_coding	14.04	3	1.07e-09	rs2174769	13	Hypertension-Psychiatric problems
ENSG00000163879	DNALI1	1	38022520	38032458	1	protein_coding	0	3	1.07e-09	rs2174769	13	Hypertension-Psychiatric problems
ENSG00000134697	GNL2	1	38032417	38061536	-1	protein_coding	0	3	1.07e-09	rs2174769	13	Hypertension-Psychiatric problems
ENSG00000169218	RSPO1	1	38076951	38100595	-1	protein_coding	13.87	3	1.07e-09	rs2174769	13	Hypertension-Psychiatric problems
ENSG00000183317	EPHA10	1	38179552	38230805	-1	protein_coding	0	3	1.07e-09	rs2174769	13	Hypertension-Psychiatric problems
ENSG00000183386	FHL3	1	38462442	38471278	-1	protein_coding	0	3	1.07e-09	rs2174769	13	Hypertension-Psychiatric problems
ENSG00000126088	UROD	1	45477819	45481247	1	protein_coding	0	7	3.19e-06	rs2991981	17	Hypertension-Psychiatric problems
ENSG00000132781	MUTYH	1	45794835	45806142	-1	protein_coding	0	6	3.19e-06	rs2991981	17	Hypertension-Psychiatric problems
ENSG00000070759	TESK2	1	45809555	45956872	-1	protein_coding	0	8	3.19e-06	rs2991981	17	Hypertension-Psychiatric problems
ENSG00000132763	MMACHC	1	45965725	45976739	1	protein_coding	0	9	3.19e-06	rs2991981	17	Hypertension-Psychiatric problems
ENSG00000117450	PRDX1	1	45976708	45988719	-1	protein_coding	0	9	3.19e-06	rs2991981	17	Hypertension-Psychiatric problems
ENSG00000117448	AKR1A1	1	46016215	46035721	1	protein_coding	0	9	3.19e-06	rs2991981	17	Hypertension-Psychiatric problems
ENSG00000132780	NASP	1	46049518	46084566	1	protein_coding	22.2	9	3.19e-06	rs2991981	17	Hypertension-Psychiatric problems
ENSG00000159588	CCDC17	1	46085716	46089729	-1	protein_coding	22.2	9	3.19e-06	rs2991981	17	Hypertension-Psychiatric problems
ENSG00000159592	GPBP1L1	1	46092976	46153785	-1	protein_coding	22.2	9	3.19e-06	rs2991981	17	Hypertension-Psychiatric problems
ENSG00000159596	TMEM69	1	46152886	46160115	1	protein_coding	15.07	9	3.19e-06	rs2991981	17	Hypertension-Psychiatric problems
ENSG00000197429	IPP	1	46159996	46216322	-1	protein_coding	22.2	9	3.19e-06	rs2991981	17	Hypertension-Psychiatric problems
ENSG00000086015	MAST2	1	46252659	46501796	1	protein_coding	12.74	9	3.19e-06	rs2991981	17	Hypertension-Psychiatric problems
ENSG00000117461	PIK3R3	1	46505812	46642160	-1	protein_coding	16.8	9	3.19e-06	rs2991981	17	Hypertension-Psychiatric problems
ENSG00000085998	POMGNT1	1	46654354	46685977	-1	protein_coding	0	9	3.19e-06	rs2991981	17	Hypertension-Psychiatric problems
ENSG00000171357	LURAP1	1	46669006	46686933	1	protein_coding	0	9	3.19e-06	rs2991981	17	Hypertension-Psychiatric problems
ENSG00000117481	NSUN4	1	46805849	46830824	1	protein_coding	0	9	3.19e-06	rs2991981	17	Hypertension-Psychiatric problems
ENSG00000117480	FAAH	1	46859937	46879520	1	protein_coding	0	9	3.19e-06	rs2991981	17	Hypertension-Psychiatric problems
ENSG00000162399	BSND	1	55464606	55476556	1	protein_coding	0	2	NA	rs61776095	18	Hypertension-Psychiatric problems
ENSG00000116675	DNAJC6	1	65713902	65881552	1	protein_coding	12.73	0	NA	rs4916051	20	Hypertension-Psychiatric problems
ENSG00000116717	GADD45A	1	68150744	68154021	1	protein_coding	14.1	0	0.0124741	rs607375	21	Hypertension-Psychiatric problems
ENSG00000116791	CRYZ	1	75171170	75199092	-1	protein_coding	0	1	2.23e-05	rs117359712	23	Hypertension-Psychiatric problems
ENSG00000162623	TYW3	1	75198836	75232362	1	protein_coding	17.28	3	2.23e-05	rs117359712	23	Hypertension-Psychiatric problems
ENSG00000137968	SLC44A5	1	75667816	76076801	-1	protein_coding	12.92	0	NA	rs151203167	24	Hypertension-Psychiatric problems
ENSG00000117114	LPHN2	1	81771845	82458120	1	protein_coding	18.24	0	4.99e-13	rs1536568;rs12353986	26	Hypertension-Psychiatric problems
ENSG00000137941	TTLL7	1	84330711	84464833	-1	protein_coding	16.05	3	9.49e-05	rs4907191	27	Hypertension-Psychiatric problems
ENSG00000142875	PRKACB	1	84543745	84704181	1	protein_coding	0	3	9.49e-05	rs4907191	27	Hypertension-Psychiatric problems
ENSG00000162642	C1orf52	1	85715639	85725355	-1	protein_coding	0	2	0.0238389	rs112333018	28	Hypertension-Psychiatric problems
ENSG00000171502	COL24A1	1	86194916	86622626	-1	protein_coding	15.75	0	0.00557788	rs112333018	28	Hypertension-Psychiatric problems
ENSG00000183291	2023-09-15	1	87328132	87380107	-1	protein_coding	14.45	2	0.0106635	rs496114	29	Hypertension-Psychiatric problems
ENSG00000153936	HS2ST1	1	87380331	87602334	1	protein_coding	14.45	0	0.0106635	rs496114	29	Hypertension-Psychiatric problems
ENSG00000267561	RP5-1052I5.2	1	87458692	87634884	1	protein_coding	12.72	0	NA	rs496114	29	Hypertension-Psychiatric problems
ENSG00000162669	HFM1	1	91726323	91870426	-1	protein_coding	13.34	1	1.26e-11	rs12727804	30	Hypertension-Psychiatric problems
ENSG00000069712	KIAA1107	1	92632542	92650280	1	protein_coding	0	2	6.09e-09	rs2785597	32	Hypertension-Psychiatric problems
ENSG00000137942	FNBP1L	1	93913688	94020218	1	protein_coding	0	1	NA	rs6684054	33	Hypertension-Psychiatric problems
ENSG00000137936	BCAR3	1	94027347	94312706	-1	protein_coding	13.57	3	NA	rs6684054	33	Hypertension-Psychiatric problems
ENSG00000067334	DNTTIP2	1	94333373	94345474	-1	protein_coding	12.59	3	NA	rs6684054	33	Hypertension-Psychiatric problems
ENSG00000023909	GCLM	1	94350761	94374966	-1	protein_coding	0	2	NA	rs6684054	33	Hypertension-Psychiatric problems
ENSG00000117525	F3	1	94994781	95007356	-1	protein_coding	0	1	0.000259041	rs12752621	34	Hypertension-Psychiatric problems
ENSG00000116774	OLFML3	1	114522063	114524876	1	protein_coding	0	1	NA	rs59493173	40	Hypertension-Psychiatric problems
ENSG00000183508	FAM46C	1	118148556	118170994	1	protein_coding	12.94	1	NA	rs320359	42	Hypertension-Psychiatric problems
ENSG00000116874	WARS2	1	119573839	119683294	-1	protein_coding	0	1	NA	rs190381530	43	Hypertension-Psychiatric problems
ENSG00000023902	PLEKHO1	1	150121373	150136916	1	protein_coding	0	1	0.027222	rs61819176	46	Hypertension-Psychiatric problems
ENSG00000118292	C1orf54	1	150240600	150253327	1	protein_coding	0	1	0.00458774	rs61819176	46	Hypertension-Psychiatric problems
ENSG00000163125	RPRD2	1	150335567	150449042	1	protein_coding	0	1	0.027222	rs61819176	46	Hypertension-Psychiatric problems
ENSG00000143369	ECM1	1	150480538	150486265	1	protein_coding	0	1	0.027222	rs61819176	46	Hypertension-Psychiatric problems
ENSG00000163131	CTSS	1	150702672	150738433	-1	protein_coding	0	3	0.00458774	rs61819176	46	Hypertension-Psychiatric problems
ENSG00000143412	ANXA9	1	150954493	150968110	1	protein_coding	0	3	0.00458774	rs61819176	46	Hypertension-Psychiatric problems
ENSG00000143409	FAM63A	1	150969025	150980851	-1	protein_coding	0	1	0.027222	rs61819176	46	Hypertension-Psychiatric problems
ENSG00000143363	PRUNE	1	150980896	151008189	1	protein_coding	19.69	0	0.00458774	rs61819176	46	Hypertension-Psychiatric problems
ENSG00000163141	BNIPL	1	151009046	151020076	1	protein_coding	19.69	3	0.00458774	rs61819176	46	Hypertension-Psychiatric problems
ENSG00000143443	C1orf56	1	151020216	151024462	1	protein_coding	19.69	0	0.00458774	rs61819176	46	Hypertension-Psychiatric problems
ENSG00000197622	CDC42SE1	1	151023447	151042801	-1	protein_coding	19.69	0	0.00458774	rs61819176	46	Hypertension-Psychiatric problems
ENSG00000213190	MLLT11	1	151030234	151040970	1	protein_coding	12.57	0	0.0417582	rs61819176	46	Hypertension-Psychiatric problems
ENSG00000143458	GABPB2	1	151043054	151098018	1	protein_coding	12.57	3	0.00458774	rs61819176	46	Hypertension-Psychiatric problems
ENSG00000143434	SEMA6C	1	151104161	151119104	-1	protein_coding	14.97	3	0.00458774	rs61819176	46	Hypertension-Psychiatric problems
ENSG00000163156	SCNM1	1	151129140	151142773	1	protein_coding	0	2	0.00458774	rs61819176	46	Hypertension-Psychiatric problems
ENSG00000163155	LYSMD1	1	151132224	151138424	-1	protein_coding	0	3	0.00458774	rs61819176	46	Hypertension-Psychiatric problems
ENSG00000213171	LINGO4	1	151772740	151778630	-1	protein_coding	0	3	0.00458774	rs61819176	46	Hypertension-Psychiatric problems
ENSG00000158769	F11R	1	160965001	160991138	-1	protein_coding	0	2	1.27e-05	rs2073657	49	Hypertension-Psychiatric problems
ENSG00000270149	RP11-544M22.13	1	160967747	161008752	-1	protein_coding	15.18	0	1.27e-05	rs2073657	49	Hypertension-Psychiatric problems
ENSG00000215845	TSTD1	1	161007421	161008780	-1	protein_coding	15.18	2	1.27e-05	rs2073657	49	Hypertension-Psychiatric problems
ENSG00000158773	USF1	1	161009041	161015767	-1	protein_coding	15.18	2	1.27e-05	rs2073657	49	Hypertension-Psychiatric problems
ENSG00000186517	ARHGAP30	1	161016736	161039760	-1	protein_coding	15.18	2	1.27e-05	rs2073657	49	Hypertension-Psychiatric problems
ENSG00000000460	C1orf112	1	169631245	169823221	1	protein_coding	25.2	2	0.000439546	rs4987298	54	Hypertension-Psychiatric problems
ENSG00000188404	SELL	1	169659808	169680839	-1	protein_coding	25.2	0	0.000439546	rs4987298	54	Hypertension-Psychiatric problems
ENSG00000000457	SCYL3	1	169818772	169863408	-1	protein_coding	0	2	0.000439546	rs4987298	54	Hypertension-Psychiatric problems
ENSG00000117592	PRDX6	1	173446405	173457946	1	protein_coding	0	3	5.87e-06	rs2039982	56	Hypertension-Psychiatric problems
ENSG00000117601	SERPINC1	1	173872947	173886516	-1	protein_coding	0	1	5.87e-06	rs2039982	56	Hypertension-Psychiatric problems
ENSG00000213057	C1orf220	1	178511887	178518024	1	protein_coding	0	2	0.0262903	rs73039830	58	Hypertension-Psychiatric problems
ENSG00000116191	RALGPS2	1	178694300	178889238	1	protein_coding	16.96	0	0.0262903	rs73039830	58	Hypertension-Psychiatric problems
ENSG00000116194	ANGPTL1	1	178818840	178840187	-1	protein_coding	13.19	1	0.0262903	rs73039830	58	Hypertension-Psychiatric problems
ENSG00000169905	TOR1AIP2	1	179809102	179846938	-1	protein_coding	13.56	0	0.000128432	rs112714304	59	Hypertension-Psychiatric problems
ENSG00000258664	IFRG15	1	179833916	179834311	-1	protein_coding	13.56	0	0.000128432	rs112714304	59	Hypertension-Psychiatric problems
ENSG00000143337	TOR1AIP1	1	179851177	179894135	1	protein_coding	12.63	0	NA	rs112714304	59	Hypertension-Psychiatric problems
ENSG00000135837	CEP350	1	179923873	180084015	1	protein_coding	14.56	0	0.000439005	rs112714304	59	Hypertension-Psychiatric problems
ENSG00000198216	CACNA1E	1	181382238	181777219	1	protein_coding	13.6	0	0.000431146	rs12076825	60	Hypertension-Psychiatric problems
ENSG00000023572	GLRX2	1	193065598	193075244	-1	protein_coding	0	1	0.026109	rs148980324	62	Hypertension-Psychiatric problems
ENSG00000163531	NFASC	1	204797779	204991950	1	protein_coding	17.96	0	1.57e-08	rs72753447	68	Hypertension-Psychiatric problems
ENSG00000162814	SPATA17	1	217804666	218045038	1	protein_coding	14.3	0	0.0102223	rs6658846	72	Hypertension-Psychiatric problems
ENSG00000143507	DUSP10	1	221874766	221915518	-1	protein_coding	0	1	0.00224478	rs9726287	73	Hypertension-Psychiatric problems
ENSG00000143801	PSEN2	1	227057885	227083806	1	protein_coding	0	5	0.000184309	rs12117207	76	Hypertension-Psychiatric problems
ENSG00000163050	ADCK3	1	227085237	227175246	1	protein_coding	0	5	0.000184309	rs12117207	76	Hypertension-Psychiatric problems
ENSG00000143776	CDC42BPA	1	227177566	227506175	-1	protein_coding	15.41	5	0.000184309	rs12117207	76	Hypertension-Psychiatric problems
ENSG00000081692	JMJD4	1	227918126	227923112	-1	protein_coding	0	4	0.000184309	rs12117207	76	Hypertension-Psychiatric problems
ENSG00000154358	OBSCN	1	228395831	228566577	1	protein_coding	0	3	0.000184309	rs12117207	76	Hypertension-Psychiatric problems
ENSG00000135750	KCNK1	1	233749750	233808258	1	protein_coding	0	1	0.000110555	rs10910179	78	Hypertension-Psychiatric problems
ENSG00000133019	CHRM3	1	239549865	240078750	1	protein_coding	15.99	0	NA	rs946356	82	Hypertension-Psychiatric problems
ENSG00000162981	FAM84A	2	14772810	14790933	1	protein_coding	0	3	0.00500847	rs11690928	97	Hypertension-Psychiatric problems
ENSG00000170745	KCNS3	2	18059114	18542882	1	protein_coding	15.58	0	NA	rs12478311	100	Hypertension-Psychiatric problems
ENSG00000115310	RTN4	2	55199325	55339757	-1	protein_coding	0	1	0.0126171	rs2589094	114	Hypertension-Psychiatric problems
ENSG00000162994	CLHC1	2	55401927	55459699	-1	protein_coding	0	1	0.0126171	rs2589094	114	Hypertension-Psychiatric problems
ENSG00000143947	RPS27A	2	55459039	55462989	1	protein_coding	13.11	0	0.0126171	rs2589094	114	Hypertension-Psychiatric problems
ENSG00000085760	MTIF2	2	55463731	55496483	-1	protein_coding	13.11	1	0.0126171	rs2589094	114	Hypertension-Psychiatric problems
ENSG00000115355	CCDC88A	2	55514978	55647057	-1	protein_coding	0	1	0.0126171	rs2589094	114	Hypertension-Psychiatric problems
ENSG00000143971	ETAA1	2	67624451	67637677	1	protein_coding	0	1	0.00120423	rs1568467	119	Hypertension-Psychiatric problems
ENSG00000159399	HK2	2	75061108	75120486	1	protein_coding	14.46	1	0.00541713	rs3100580	121	Hypertension-Psychiatric problems
ENSG00000144021	CIAO1	2	96931870	96939087	1	protein_coding	0	4	1.57e-05	rs62152771	125	Hypertension-Psychiatric problems
ENSG00000114988	LMAN2L	2	97371666	97405801	-1	protein_coding	12.92	4	1.57e-05	rs62152771	125	Hypertension-Psychiatric problems
ENSG00000158158	CNNM4	2	97426639	97477628	1	protein_coding	0	3	1.57e-05	rs62152771	125	Hypertension-Psychiatric problems
ENSG00000168763	CNNM3	2	97481982	97499648	1	protein_coding	13.16	4	1.57e-05	rs62152771	125	Hypertension-Psychiatric problems
ENSG00000163126	ANKRD23	2	97490263	97523671	-1	protein_coding	13.16	4	1.57e-05	rs62152771	125	Hypertension-Psychiatric problems
ENSG00000213337	ANKRD39	2	97502348	97523832	-1	protein_coding	13.16	0	0.0201952	rs62152771	125	Hypertension-Psychiatric problems
ENSG00000168754	FAM178B	2	97541620	97684175	-1	protein_coding	0	4	1.57e-05	rs62152771	125	Hypertension-Psychiatric problems
ENSG00000144199	FAHD2B	2	97749320	97760619	-1	protein_coding	0	4	1.57e-05	rs62152771	125	Hypertension-Psychiatric problems
ENSG00000074054	CLASP1	2	122095352	122407163	-1	protein_coding	16.85	5	1.65e-05	rs6730694	132	Hypertension-Psychiatric problems
ENSG00000076003	MCM6	2	136597196	136633996	-1	protein_coding	0	4	0.00989558	rs2121204	135	Hypertension-Psychiatric problems
ENSG00000144229	THSD7B	2	137523115	138435287	1	protein_coding	18.72	4	0.00989558	rs2121204	135	Hypertension-Psychiatric problems
ENSG00000121989	ACVR2A	2	148602086	148688393	1	protein_coding	21.7	0	7.89e-08	rs74778696	139	Hypertension-Psychiatric problems
ENSG00000162980	ARL5A	2	152645498	152685006	-1	protein_coding	0	5	3.22e-07	rs62174995	142	Hypertension-Psychiatric problems
ENSG00000182389	CACNB4	2	152689290	152955593	-1	protein_coding	15.42	0	3.22e-07	rs62174995	142	Hypertension-Psychiatric problems
ENSG00000157827	FMNL2	2	153191751	153506348	1	protein_coding	0	1	0.000739942	rs62179597	143	Hypertension-Psychiatric problems
ENSG00000196504	PRPF40A	2	153508107	153574511	-1	protein_coding	12.44	1	0.000739942	rs62179597	143	Hypertension-Psychiatric problems
ENSG00000177917	ARL6IP6	2	153574407	153617767	1	protein_coding	12.44	0	0.000739942	rs62179597	143	Hypertension-Psychiatric problems
ENSG00000144278	GALNT13	2	154728426	155310361	1	protein_coding	16.48	1	3e-09	rs2349220	144	Hypertension-Psychiatric problems
ENSG00000153237	CCDC148	2	159027593	159313265	-1	protein_coding	0	3	2.07e-06	rs719931	147	Hypertension-Psychiatric problems
ENSG00000144283	PKP4	2	159313476	159539391	1	protein_coding	19.4	2	2.07e-06	rs719931	147	Hypertension-Psychiatric problems
ENSG00000222033	LINC01124	2	171568961	171571077	-1	protein_coding	23.3	4	0.000495971	rs4132720	155	Hypertension-Psychiatric problems
ENSG00000204335	SP5	2	171571861	171574588	1	protein_coding	23.3	4	0.000495971	rs4132720	155	Hypertension-Psychiatric problems
ENSG00000204334	ERICH2	2	171640296	171655481	1	protein_coding	0	4	0.000495971	rs4132720	155	Hypertension-Psychiatric problems
ENSG00000128683	GAD1	2	171669723	171717661	1	protein_coding	0	4	0.000495971	rs4132720	155	Hypertension-Psychiatric problems
ENSG00000128641	MYO1B	2	192109911	192290115	1	protein_coding	17.49	0	4.8e-06	rs1878614	157	Hypertension-Psychiatric problems
ENSG00000115524	SF3B1	2	198254508	198299815	-1	protein_coding	0	1	2.99e-08	rs9789590	159	Hypertension-Psychiatric problems
ENSG00000115896	PLCL1	2	198669426	199437305	1	protein_coding	16.77	0	2.99e-08	rs9789590;rs7583995	159	Hypertension-Psychiatric problems
ENSG00000116117	PARD3B	2	205410516	206484886	1	protein_coding	13.66	0	4.42e-08	rs76289373	160	Hypertension-Psychiatric problems
ENSG00000118263	KLF7	2	207938861	208031991	-1	protein_coding	0	2	0.00736265	rs960379	162	Hypertension-Psychiatric problems
ENSG00000135903	PAX3	2	223064607	223163715	-1	protein_coding	13.65	0	NA	rs2395862	166	Hypertension-Psychiatric problems
ENSG00000144468	RHBDD1	2	227700297	227863931	1	protein_coding	12.57	0	0.0011757	rs150478980	169	Hypertension-Psychiatric problems
ENSG00000153820	SPHKAP	2	228844666	229046361	-1	protein_coding	0	1	NA	rs11673816	170	Hypertension-Psychiatric problems
ENSG00000241635	UGT1A8	2	234526291	234681956	1	protein_coding	16.49	0	0.000524734	rs2013021	171	Hypertension-Psychiatric problems
ENSG00000242515	UGT1A10	2	234545100	234681951	1	protein_coding	16.49	0	0.000524734	rs2013021	171	Hypertension-Psychiatric problems
ENSG00000241119	UGT1A9	2	234580499	234681946	1	protein_coding	16.49	0	0.000524734	rs2013021	171	Hypertension-Psychiatric problems
ENSG00000244122	UGT1A7	2	234590584	234681945	1	protein_coding	16.49	0	0.000524734	rs2013021	171	Hypertension-Psychiatric problems
ENSG00000167165	UGT1A6	2	234600253	234681946	1	protein_coding	16.49	0	0.000524734	rs2013021	171	Hypertension-Psychiatric problems
ENSG00000240224	UGT1A5	2	234621638	234681945	1	protein_coding	16.49	0	0.000524734	rs2013021	171	Hypertension-Psychiatric problems
ENSG00000244474	UGT1A4	2	234627424	234681945	1	protein_coding	16.49	2	0.000524734	rs2013021	171	Hypertension-Psychiatric problems
ENSG00000134121	CHL1	3	238279	451090	1	protein_coding	0	3	0.0140586	rs7616411	178	Hypertension-Psychiatric problems
ENSG00000144455	SUMF1	3	3742498	4508965	-1	protein_coding	13.23	0	0.024581	rs981190	180	Hypertension-Psychiatric problems
ENSG00000157014	TATDN2	3	10289707	10322902	1	protein_coding	0	1	0.000125502	rs11918616	184	Hypertension-Psychiatric problems
ENSG00000132164	SLC6A11	3	10857885	10982419	1	protein_coding	15.61	0	0.000125502	rs11918616	184	Hypertension-Psychiatric problems
ENSG00000132170	PPARG	3	12328867	12475855	1	protein_coding	15.05	0	NA	rs112496224	185	Hypertension-Psychiatric problems
ENSG00000168329	CX3CR1	3	39304985	39323226	-1	protein_coding	0	2	0.0053368	rs9819088	193	Hypertension-Psychiatric problems
ENSG00000144659	SLC25A38	3	39424839	39438842	1	protein_coding	0	2	0.0053368	rs9819088	193	Hypertension-Psychiatric problems
ENSG00000168028	RPSA	3	39448180	39454033	1	protein_coding	0	2	0.0053368	rs9819088	193	Hypertension-Psychiatric problems
ENSG00000168314	MOBP	3	39508689	39570970	1	protein_coding	14.84	2	0.0053368	rs9819088	193	Hypertension-Psychiatric problems
ENSG00000168038	ULK4	3	41288090	42003922	-1	protein_coding	23.3	18	0.0001246	rs73071344	195	Hypertension-Psychiatric problems
ENSG00000016391	CHDH	3	53846362	53880417	-1	protein_coding	0	1	4.3e-05	rs59424446	197	Hypertension-Psychiatric problems
ENSG00000056736	IL17RB	3	53880607	53899827	1	protein_coding	0	1	4.3e-05	rs59424446	197	Hypertension-Psychiatric problems
ENSG00000113812	ACTR8	3	53901093	53916229	-1	protein_coding	0	1	4.3e-05	rs59424446	197	Hypertension-Psychiatric problems
ENSG00000113811	SELK	3	53918437	53926015	-1	protein_coding	0	1	4.3e-05	rs59424446	197	Hypertension-Psychiatric problems
ENSG00000157445	CACNA2D3	3	54156574	55108584	1	protein_coding	16.53	0	0.000739421	rs493974	198	Hypertension-Psychiatric problems
ENSG00000187672	ERC2	3	55542336	56502391	-1	protein_coding	16.05	0	2.59e-08	rs6767040	199	Hypertension-Psychiatric problems
ENSG00000189283	FHIT	3	59735036	61237133	-1	protein_coding	14.44	0	0.00100114	rs57176634	202	Hypertension-Psychiatric problems
ENSG00000183662	FAM19A1	3	68053359	68594776	1	protein_coding	15.84	0	4.05e-08	rs73834824	206	Hypertension-Psychiatric problems
ENSG00000177707	PVRL3	3	110788918	110994410	1	protein_coding	18.88	0	0.00264396	rs10511292	218	Hypertension-Psychiatric problems
ENSG00000151577	DRD3	3	113847499	113918254	-1	protein_coding	16.62	0	0.00021444	rs112718054	220	Hypertension-Psychiatric problems
ENSG00000173226	IQCB1	3	121488610	121553926	-1	protein_coding	0	1	0.00993729	rs9883981	223	Hypertension-Psychiatric problems
ENSG00000036828	CASR	3	121902530	122005342	1	protein_coding	14.34	0	0.00993729	rs9883981	223	Hypertension-Psychiatric problems
ENSG00000177646	ACAD9	3	128598439	128634910	1	protein_coding	14.44	3	9.47e-05	rs62274470	227	Hypertension-Psychiatric problems
ENSG00000114656	KIAA1257	3	128628709	128721533	-1	protein_coding	13.08	0	9.47e-05	rs62274470	227	Hypertension-Psychiatric problems
ENSG00000187695	RP11-723O4.6	3	128628717	128690173	-1	protein_coding	13.08	0	9.47e-05	rs62274470	227	Hypertension-Psychiatric problems
ENSG00000196353	CPNE4	3	131252399	132004254	-1	protein_coding	12.48	1	NA	rs6439343	228	Hypertension-Psychiatric problems
ENSG00000175110	MRPS22	3	138724648	139076065	1	protein_coding	14.67	0	0.000278388	rs650931	230	Hypertension-Psychiatric problems
ENSG00000114120	SLC25A36	3	140660672	140698775	1	protein_coding	16.01	0	0.00923586	rs13066492	231	Hypertension-Psychiatric problems
ENSG00000163714	U2SURP	3	142683339	142779567	1	protein_coding	14.76	3	3.2e-05	rs17557029	232	Hypertension-Psychiatric problems
ENSG00000175040	CHST2	3	142838173	142841800	1	protein_coding	0	3	3.2e-05	rs17557029	232	Hypertension-Psychiatric problems
ENSG00000163746	PLSCR2	3	146109208	146213778	-1	protein_coding	14.76	0	0.00575829	rs12152259	233	Hypertension-Psychiatric problems
ENSG00000188313	PLSCR1	3	146232967	146262651	-1	protein_coding	0	2	NA	rs12152259	233	Hypertension-Psychiatric problems
ENSG00000085276	MECOM	3	168801287	169381406	-1	protein_coding	17.08	0	4.09e-10	rs9851550	242	Hypertension-Psychiatric problems
ENSG00000169760	NLGN1	3	173114074	174004434	1	protein_coding	16.59	0	0.0035587	rs11926085	243	Hypertension-Psychiatric problems
ENSG00000177694	NAALADL2	3	174156363	175523428	1	protein_coding	16.81	0	0.000719819	rs142649819	244	Hypertension-Psychiatric problems
ENSG00000114757	PEX5L	3	179512746	179754841	-1	protein_coding	0	1	9.27e-10	rs73180097	245	Hypertension-Psychiatric problems
ENSG00000145075	CCDC39	3	180320646	180588793	-1	protein_coding	15.13	0	8.58e-05	rs7649567	246	Hypertension-Psychiatric problems
ENSG00000073282	TP63	3	189349205	189615068	1	protein_coding	16.75	1	NA	rs9847440	249	Hypertension-Psychiatric problems
ENSG00000178950	GAK	4	843064	926161	-1	protein_coding	0	1	0.000720613	rs62294756	253	Hypertension-Psychiatric problems
ENSG00000145214	DGKQ	4	952675	980683	-1	protein_coding	0	1	0.000720613	rs62294756	253	Hypertension-Psychiatric problems
ENSG00000127415	IDUA	4	980785	998316	1	protein_coding	0	1	0.000720613	rs62294756	253	Hypertension-Psychiatric problems
ENSG00000127418	FGFRL1	4	1003724	1020685	1	protein_coding	0	1	0.000720613	rs62294756	253	Hypertension-Psychiatric problems
ENSG00000178222	RNF212	4	1050038	1107350	-1	protein_coding	12.43	1	0.000720613	rs62294756	253	Hypertension-Psychiatric problems
ENSG00000159692	CTBP1	4	1205236	1243741	-1	protein_coding	0	1	0.000720613	rs62294756	253	Hypertension-Psychiatric problems
ENSG00000163945	UVSSA	4	1341054	1381837	1	protein_coding	0	1	0.000720613	rs62294756	253	Hypertension-Psychiatric problems
ENSG00000229924	FAM90A26	4	9172135	9178453	1	protein_coding	14.99	0	NA	rs150547742	256	Hypertension-Psychiatric problems
ENSG00000219492	RP11-1396O13.13	4	9385743	9390709	-1	protein_coding	0	1	9.65e-06	rs150547742	256	Hypertension-Psychiatric problems
ENSG00000185774	KCNIP4	4	20730239	21950422	-1	protein_coding	13.38	0	2.15e-08	rs141429011	259	Hypertension-Psychiatric problems
ENSG00000109814	UGDH	4	39500375	39529931	-1	protein_coding	0	2	0.000198099	rs10021379	264	Hypertension-Psychiatric problems
ENSG00000163683	SMIM14	4	39547950	39640710	-1	protein_coding	13.2	0	0.000198099	rs10021379	264	Hypertension-Psychiatric problems
ENSG00000151834	GABRA2	4	46250444	46477247	-1	protein_coding	15.63	0	5.71e-06	rs7442432	271	Hypertension-Psychiatric problems
ENSG00000145246	ATP10D	4	47487305	47595503	1	protein_coding	0	1	0.0252996	rs28806296	272	Hypertension-Psychiatric problems
ENSG00000145244	CORIN	4	47596015	47840123	-1	protein_coding	0	1	0.0252996	rs28806296	272	Hypertension-Psychiatric problems
ENSG00000170448	NFXL1	4	47849257	47916653	-1	protein_coding	0	1	0.0252996	rs28806296	272	Hypertension-Psychiatric problems
ENSG00000163293	NIPAL1	4	47916159	48042188	1	protein_coding	17.16	1	0.0252996	rs28806296	272	Hypertension-Psychiatric problems
ENSG00000198515	CNGA1	4	47937994	48018689	-1	protein_coding	17.16	1	0.0252996	rs28806296	272	Hypertension-Psychiatric problems
ENSG00000135605	TEC	4	48137800	48271881	-1	protein_coding	0	1	0.0252996	rs28806296	272	Hypertension-Psychiatric problems
ENSG00000128052	KDR	4	55944644	55991756	-1	protein_coding	0	1	0.00875359	rs115332064	274	Hypertension-Psychiatric problems
ENSG00000150471	LPHN3	4	62066976	62944053	1	protein_coding	0	1	0.00658218	rs74908276	276	Hypertension-Psychiatric problems
ENSG00000205595	AREGB	4	75480629	75490486	1	protein_coding	16.17	0	NA	rs16851271	282	Hypertension-Psychiatric problems
ENSG00000138675	FGF5	4	81187753	81257834	1	protein_coding	0	2	3.91e-05	rs11727411	286	Hypertension-Psychiatric problems
ENSG00000197826	C4orf22	4	81256874	81884910	1	protein_coding	16.36	2	3.91e-05	rs11727411	286	Hypertension-Psychiatric problems
ENSG00000152785	BMP3	4	81952119	81978685	1	protein_coding	0	2	3.91e-05	rs11727411	286	Hypertension-Psychiatric problems
ENSG00000138670	RASGEF1B	4	82347547	82965397	-1	protein_coding	17.26	0	NA	rs67160234	287	Hypertension-Psychiatric problems
ENSG00000138639	ARHGAP24	4	86396267	86923823	1	protein_coding	0	3	1.69e-05	rs1563060	288	Hypertension-Psychiatric problems
ENSG00000184305	CCSER1	4	91048686	92523064	1	protein_coding	12.95	0	0.00437238	rs10009394	290	Hypertension-Psychiatric problems
ENSG00000249049	RP11-763F8.1	4	92240185	92246457	-1	protein_coding	12.95	0	0.00437238	rs10009394	290	Hypertension-Psychiatric problems
ENSG00000163116	STPG2	4	98105244	99064391	-1	protein_coding	26.1	26	1.78e-05	rs6532725	292	Hypertension-Psychiatric problems
ENSG00000138698	RAP1GDS1	4	99182535	99365012	1	protein_coding	0	26	1.78e-05	rs6532725	292	Hypertension-Psychiatric problems
ENSG00000164035	EMCN	4	101316498	101801283	-1	protein_coding	15.4	0	0.0453464	rs34596755	295	Hypertension-Psychiatric problems
ENSG00000109452	INPP4B	4	142944313	143768585	-1	protein_coding	14.86	0	0.000299991	rs78361969	315	Hypertension-Psychiatric problems
ENSG00000170390	DCLK2	4	150999426	151178609	1	protein_coding	15.54	1	0.000921443	rs6843630	317	Hypertension-Psychiatric problems
ENSG00000198589	LRBA	4	151185594	151936879	-1	protein_coding	0	1	0.000921443	rs6843630	317	Hypertension-Psychiatric problems
ENSG00000145425	RPS3A	4	152020725	152025804	1	protein_coding	0	1	0.000921443	rs6843630	317	Hypertension-Psychiatric problems
ENSG00000109686	SH3D19	4	152023903	152246784	-1	protein_coding	0	10	5.52e-05	rs55932132	318	Hypertension-Psychiatric problems
ENSG00000164142	FAM160A1	4	152330368	152584784	1	protein_coding	19.28	10	5.52e-05	rs55932132	318	Hypertension-Psychiatric problems
ENSG00000059691	PET112	4	152591656	152682175	-1	protein_coding	13.1	10	5.52e-05	rs55932132	318	Hypertension-Psychiatric problems
ENSG00000109756	RAPGEF2	4	160025330	160281321	1	protein_coding	13.02	1	0.0250895	rs41280453	322	Hypertension-Psychiatric problems
ENSG00000196104	SPOCK3	4	167654535	168155947	-1	protein_coding	13.68	1	0.000650393	rs71620428	325	Hypertension-Psychiatric problems
ENSG00000038002	AGA	4	178351924	178363657	-1	protein_coding	0	1	NA	rs1316815	328	Hypertension-Psychiatric problems
ENSG00000112977	DAP	5	10679342	10761384	-1	protein_coding	13.71	1	0.0140276	rs5745294	338	Hypertension-Psychiatric problems
ENSG00000169862	CTNND2	5	10971952	11904155	-1	protein_coding	0	5	0.00461549	rs2400150	340	Hypertension-Psychiatric problems
ENSG00000039139	DNAH5	5	13690440	13944652	-1	protein_coding	17.2	2	0.000425655	rs2053685	342	Hypertension-Psychiatric problems
ENSG00000183580	FBXL7	5	15500305	15939900	1	protein_coding	19.75	0	3.69e-06	rs16867546	344	Hypertension-Psychiatric problems
ENSG00000154162	CDH12	5	21750782	22853731	-1	protein_coding	18.13	0	4.75e-07	rs4530730	348	Hypertension-Psychiatric problems
ENSG00000049192	ADAMTS6	5	64444563	64777747	-1	protein_coding	16.04	0	4.25e-08	rs6884602	363	Hypertension-Psychiatric problems
ENSG00000123219	CENPK	5	64813593	64858998	-1	protein_coding	0	1	0.0060983	rs6884602	363	Hypertension-Psychiatric problems
ENSG00000123213	NLN	5	65018023	65167553	1	protein_coding	0	6	4.25e-08	rs6884602	363	Hypertension-Psychiatric problems
ENSG00000157107	FCHO2	5	72251808	72386349	1	protein_coding	13.72	0	0.0179569	rs144764440	364	Hypertension-Psychiatric problems
ENSG00000171530	TBCA	5	76986991	77164604	-1	protein_coding	18.09	7	9.02e-05	rs2546161	365	Hypertension-Psychiatric problems
ENSG00000175745	NR2F1	5	92919043	92930321	1	protein_coding	0	3	5.48e-05	rs2438469	371	Hypertension-Psychiatric problems
ENSG00000113391	FAM172A	5	92953775	93447404	-1	protein_coding	16.3	7	0.00751644	rs7710106	372	Hypertension-Psychiatric problems
ENSG00000153113	CAST	5	95860971	96115299	1	protein_coding	25.4	3	1.76e-08	rs469783	373	Hypertension-Psychiatric problems
ENSG00000164307	ERAP1	5	96096521	96143803	-1	protein_coding	25.4	3	1.76e-08	rs469783	373	Hypertension-Psychiatric problems
ENSG00000164308	ERAP2	5	96211643	96255420	1	protein_coding	0	3	1.76e-08	rs469783	373	Hypertension-Psychiatric problems
ENSG00000113441	LNPEP	5	96271098	96373219	1	protein_coding	0	1	1.76e-08	rs469783	373	Hypertension-Psychiatric problems
ENSG00000173930	SLCO4C1	5	101569690	101632253	-1	protein_coding	0	1	NA	rs72660736	375	Hypertension-Psychiatric problems
ENSG00000134986	NREP	5	110998318	111333161	-1	protein_coding	16.5	0	1.43e-08	rs149169767	381	Hypertension-Psychiatric problems
ENSG00000129595	EPB41L4A	5	111478138	111755013	-1	protein_coding	0	1	1.43e-08	rs149169767	381	Hypertension-Psychiatric problems
ENSG00000138829	FBN2	5	127593601	127994878	-1	protein_coding	13.13	1	0.0260254	rs1858079	383	Hypertension-Psychiatric problems
ENSG00000113396	SLC27A6	5	127873706	128369335	1	protein_coding	13.13	1	0.0260254	rs1858079	383	Hypertension-Psychiatric problems
ENSG00000066583	ISOC1	5	128430444	128449721	1	protein_coding	0	1	0.0260254	rs1858079	383	Hypertension-Psychiatric problems
ENSG00000186314	PRELID2	5	144851362	145214932	-1	protein_coding	17.83	0	3.71e-07	rs6869743	386	Hypertension-Psychiatric problems
ENSG00000133706	LARS	5	145492601	145562223	-1	protein_coding	13.59	2	0.000663153	rs72824123	387	Hypertension-Psychiatric problems
ENSG00000091009	RBM27	5	145583113	145718814	1	protein_coding	12.83	0	0.000663153	rs72824123	387	Hypertension-Psychiatric problems
ENSG00000177556	ATOX1	5	151121877	151152093	-1	protein_coding	0	3	8.31e-06	rs2964613	392	Hypertension-Psychiatric problems
ENSG00000145907	G3BP1	5	151150606	151192346	1	protein_coding	14.31	3	8.31e-06	rs2964613	392	Hypertension-Psychiatric problems
ENSG00000145888	GLRA1	5	151202074	151304403	-1	protein_coding	16.32	0	0.00254895	rs2964613	392	Hypertension-Psychiatric problems
ENSG00000113272	THG1L	5	157158205	157168456	1	protein_coding	0	1	2.02e-07	rs140388519	395	Hypertension-Psychiatric problems
ENSG00000112699	GMDS	6	1624041	2245926	-1	protein_coding	17.24	1	0.0173041	rs77690599	405	Hypertension-Psychiatric problems
ENSG00000145965	C6ORF50	6	3982909	3984372	1	protein_coding	14.98	0	0.00332444	rs9503867	407	Hypertension-Psychiatric problems
ENSG00000124786	SLC35B3	6	8413301	8435794	-1	protein_coding	0	6	0.000221433	rs9406184	409	Hypertension-Psychiatric problems
ENSG00000137414	FAM8A1	6	17600586	17611950	1	protein_coding	0	1	0.0252125	rs13205212	416	Hypertension-Psychiatric problems
ENSG00000172197	MBOAT1	6	20100935	20212670	-1	protein_coding	13	1	0.0194473	rs7741361	419	Hypertension-Psychiatric problems
ENSG00000146047	HIST1H2BA	6	25727137	25727573	1	protein_coding	0	1	0.00244771	rs6926425	423	Hypertension-Psychiatric problems
ENSG00000146039	SLC17A4	6	25754927	25781419	1	protein_coding	12.54	1	0.00244771	rs6926425	423	Hypertension-Psychiatric problems
ENSG00000124564	SLC17A3	6	25833294	25882514	-1	protein_coding	0	1	0.00244771	rs6926425	423	Hypertension-Psychiatric problems
ENSG00000112343	TRIM38	6	25963030	25987384	1	protein_coding	0	1	0.00244771	rs6926425	423	Hypertension-Psychiatric problems
ENSG00000197279	ZNF165	6	28048753	28057341	1	protein_coding	0	2	0.00309361	rs7772289	425	Hypertension-Psychiatric problems
ENSG00000196812	ZSCAN16	6	28092338	28097860	1	protein_coding	0	1	0.00309361	rs7772289	425	Hypertension-Psychiatric problems
ENSG00000137185	ZSCAN9	6	28192664	28201260	1	protein_coding	0	2	0.00309361	rs7772289	425	Hypertension-Psychiatric problems
ENSG00000187626	ZKSCAN4	6	28212401	28227011	-1	protein_coding	0	2	0.00309361	rs7772289	425	Hypertension-Psychiatric problems
ENSG00000137338	PGBD1	6	28249314	28270326	1	protein_coding	0	1	0.00309361	rs7772289	425	Hypertension-Psychiatric problems
ENSG00000235109	ZSCAN31	6	28292470	28324048	-1	protein_coding	0	2	0.00309361	rs7772289	425	Hypertension-Psychiatric problems
ENSG00000189298	ZKSCAN3	6	28317691	28336947	1	protein_coding	0	2	0.00309361	rs7772289	425	Hypertension-Psychiatric problems
ENSG00000158691	ZSCAN12	6	28346732	28367511	-1	protein_coding	0	2	0.00309361	rs7772289	425	Hypertension-Psychiatric problems
ENSG00000187987	ZSCAN23	6	28399707	28411279	-1	protein_coding	0	2	0.00309361	rs7772289	425	Hypertension-Psychiatric problems
ENSG00000232040	SCAND3	6	28539407	28583989	-1	protein_coding	0	2	0.00309361	rs7772289	425	Hypertension-Psychiatric problems
ENSG00000204713	TRIM27	6	28870779	28891766	-1	protein_coding	0	2	0.00309361	rs7772289	425	Hypertension-Psychiatric problems
ENSG00000204709	C6orf100	6	28911654	28912314	1	protein_coding	0	2	0.00309361	rs7772289	425	Hypertension-Psychiatric problems
ENSG00000197935	ZNF311	6	28962562	28973093	-1	protein_coding	0	4	0.00309361	rs7772289;rs6935895	425	Hypertension-Psychiatric problems
ENSG00000204694	OR11A1	6	29393281	29424848	-1	protein_coding	16.08	0	NA	rs6935895	425	Hypertension-Psychiatric problems
ENSG00000204688	OR2H1	6	29424958	29432105	1	protein_coding	16.08	0	NA	rs6935895	425	Hypertension-Psychiatric problems
ENSG00000112053	SLC26A8	6	35911291	35992645	-1	protein_coding	0	2	0.00827992	rs58583792	427	Hypertension-Psychiatric problems
ENSG00000112062	MAPK14	6	35995488	36079013	1	protein_coding	15.01	2	0.00827992	rs58583792	427	Hypertension-Psychiatric problems
ENSG00000156711	MAPK13	6	36095586	36107842	1	protein_coding	0	2	0.00827992	rs58583792	427	Hypertension-Psychiatric problems
ENSG00000124721	DNAH8	6	38683117	38998301	1	protein_coding	12.73	1	0.00695294	rs77582265	429	Hypertension-Psychiatric problems
ENSG00000164627	KIF6	6	39297766	39693181	-1	protein_coding	16.06	1	0.00450707	rs12197465	430	Hypertension-Psychiatric problems
ENSG00000146122	DAAM2	6	39760142	39872648	1	protein_coding	0	1	0.00450707	rs12197465	430	Hypertension-Psychiatric problems
ENSG00000188056	TREML4	6	41196062	41206620	1	protein_coding	12.45	1	0.0052135	rs7764136	431	Hypertension-Psychiatric problems
ENSG00000124731	TREM1	6	41235664	41254457	-1	protein_coding	0	1	0.0052135	rs7764136	431	Hypertension-Psychiatric problems
ENSG00000112578	BYSL	6	41888926	41900784	1	protein_coding	0	1	0.0052135	rs7764136	431	Hypertension-Psychiatric problems
ENSG00000196284	SUPT3H	6	44777054	45345690	-1	protein_coding	13.01	2	0.000148175	rs9369523	433	Hypertension-Psychiatric problems
ENSG00000112782	CLIC5	6	45868045	46048132	-1	protein_coding	12.85	3	0.00101176	rs2039716;rs9395158	433	Hypertension-Psychiatric problems
ENSG00000001561	ENPP4	6	46097730	46114436	1	protein_coding	13.79	3	0.00101176	rs9395158	433	Hypertension-Psychiatric problems
ENSG00000112796	ENPP5	6	46126924	46138708	-1	protein_coding	21.7	3	0.00101176	rs9395158	433	Hypertension-Psychiatric problems
ENSG00000170927	PKHD1	6	51480098	51952423	-1	protein_coding	15.46	5	0.00252717	rs9395747	435	Hypertension-Psychiatric problems
ENSG00000012660	ELOVL5	6	53132196	53213947	-1	protein_coding	15.35	4	0.000862566	rs2057025	436	Hypertension-Psychiatric problems
ENSG00000146143	PRIM2	6	57179603	57513375	1	protein_coding	0	3	0.000565822	rs9377800	438	Hypertension-Psychiatric problems
ENSG00000118407	FILIP1	6	76001575	76203454	-1	protein_coding	0	3	0.00614367	rs12199441	450	Hypertension-Psychiatric problems
ENSG00000112701	SENP6	6	76311225	76427997	1	protein_coding	0	3	0.00614367	rs12199441	450	Hypertension-Psychiatric problems
ENSG00000196586	MYO6	6	76458909	76629254	1	protein_coding	0	3	0.00614367	rs12199441	450	Hypertension-Psychiatric problems
ENSG00000146242	TPBG	6	83072923	83080545	1	protein_coding	0	2	NA	rs13191698;rs147740259	453	Hypertension-Psychiatric problems
ENSG00000172469	MANEA	6	96025419	96057333	1	protein_coding	0	2	0.000169967	rs4510687	460	Hypertension-Psychiatric problems
ENSG00000112218	GPR63	6	97242002	97285353	-1	protein_coding	0	2	0.0020005	rs12528912	462	Hypertension-Psychiatric problems
ENSG00000146263	MMS22L	6	97590037	97731093	-1	protein_coding	0	3	0.0020005	rs12528912	462	Hypertension-Psychiatric problems
ENSG00000112237	CCNC	6	99990256	100016849	-1	protein_coding	21	0	0.00211188	rs71564278	463	Hypertension-Psychiatric problems
ENSG00000123505	AMD1	6	111195973	111216916	1	protein_coding	0	1	0.000529484	rs59389062	467	Hypertension-Psychiatric problems
ENSG00000155115	GTF3C6	6	111279763	111289093	1	protein_coding	12.64	0	0.000529484	rs59389062	467	Hypertension-Psychiatric problems
ENSG00000197498	RPF2	6	111303218	111349466	1	protein_coding	0	1	0.000529484	rs59389062	467	Hypertension-Psychiatric problems
ENSG00000196591	HDAC2	6	114254192	114332472	-1	protein_coding	15.71	1	1.64e-06	rs73766806	469	Hypertension-Psychiatric problems
ENSG00000152661	GJA1	6	121756838	121770873	1	protein_coding	0	2	0.00064907	rs73767082	473	Hypertension-Psychiatric problems
ENSG00000152894	PTPRK	6	128289924	128841870	-1	protein_coding	0	1	0.00322292	rs148152910	474	Hypertension-Psychiatric problems
ENSG00000178199	ZC3H12D	6	149768794	149806197	-1	protein_coding	13.38	0	0.0158545	rs58986430	483	Hypertension-Psychiatric problems
ENSG00000009765	IYD	6	150690028	150727105	1	protein_coding	13.15	1	0.0262767	rs680167	484	Hypertension-Psychiatric problems
ENSG00000078269	SYNJ2	6	158402888	158520208	1	protein_coding	0	1	1.69e-06	rs827676	488	Hypertension-Psychiatric problems
ENSG00000122335	SERAC1	6	158530536	158589312	-1	protein_coding	13.43	1	1.69e-06	rs827676	488	Hypertension-Psychiatric problems
ENSG00000164694	FNDC1	6	159590429	159693141	1	protein_coding	0	1	NA	rs9347385	490	Hypertension-Psychiatric problems
ENSG00000197081	IGF2R	6	160390131	160534539	1	protein_coding	13.63	0	NA	rs9347385	490	Hypertension-Psychiatric problems
ENSG00000175003	SLC22A1	6	160542821	160579750	1	protein_coding	0	1	NA	rs9347385	490	Hypertension-Psychiatric problems
ENSG00000174945	AMZ1	7	2719156	2815134	1	protein_coding	13.86	0	0.0114645	rs77870002	497	Hypertension-Psychiatric problems
ENSG00000146535	GNA12	7	2767746	2883958	-1	protein_coding	13.86	0	0.0114645	rs77870002	497	Hypertension-Psychiatric problems
ENSG00000106546	AHR	7	17338246	17385776	1	protein_coding	0	1	0.00913451	rs35469157	502	Hypertension-Psychiatric problems
ENSG00000106355	LSM5	7	32524951	32534895	-1	protein_coding	15.93	3	0.00845414	rs34839702	505	Hypertension-Psychiatric problems
ENSG00000105778	AVL9	7	32535038	33078516	1	protein_coding	15.93	0	0.00845414	rs34839702	505	Hypertension-Psychiatric problems
ENSG00000002746	HECW1	7	43152198	43605600	1	protein_coding	0	2	5.73e-09	rs2024126	511	Hypertension-Psychiatric problems
ENSG00000106078	COBL	7	51083909	51384515	-1	protein_coding	13.39	0	NA	rs56978387	513	Hypertension-Psychiatric problems
ENSG00000182111	ZNF716	7	57509883	57533252	1	protein_coding	0	1	0.0126633	rs3925210	515	Hypertension-Psychiatric problems
ENSG00000183166	CALN1	7	71244476	71912136	-1	protein_coding	14.06	2	NA	rs844756	517	Hypertension-Psychiatric problems
ENSG00000187257	RSBN1L	7	77325760	77412339	1	protein_coding	12.54	0	NA	rs146841944	518	Hypertension-Psychiatric problems
ENSG00000135185	TMEM243	7	86825478	86849903	-1	protein_coding	0	1	NA	rs35055621	521	Hypertension-Psychiatric problems
ENSG00000257923	CUX1	7	101458959	101927249	1	protein_coding	13.97	0	NA	rs35327748	527	Hypertension-Psychiatric problems
ENSG00000105967	TFEC	7	115575202	115799950	-1	protein_coding	16.69	3	8.45e-09	rs10259648	530	Hypertension-Psychiatric problems
ENSG00000155530	LRGUK	7	133812052	133949343	1	protein_coding	0	1	NA	rs1524978	536	Hypertension-Psychiatric problems
ENSG00000085662	AKR1B1	7	134127102	134144036	-1	protein_coding	0	4	0.000609774	rs1524978	536	Hypertension-Psychiatric problems
ENSG00000198074	AKR1B10	7	134212344	134226160	1	protein_coding	12.58	4	0.000609774	rs1524978	536	Hypertension-Psychiatric problems
ENSG00000227471	AKR1B15	7	134233888	134264627	1	protein_coding	0	4	0.000609774	rs1524978	536	Hypertension-Psychiatric problems
ENSG00000105894	PTN	7	136912088	137028611	-1	protein_coding	13.53	0	NA	rs6961948	537	Hypertension-Psychiatric problems
ENSG00000257093	KIAA1147	7	141356528	141401953	-1	protein_coding	0	1	NA	rs12534052	541	Hypertension-Psychiatric problems
ENSG00000257335	MGAM	7	141607613	141806547	1	protein_coding	15.61	0	NA	rs12534052	541	Hypertension-Psychiatric problems
ENSG00000257743	RP11-1220K2.2	7	141811549	141922124	1	protein_coding	0	1	NA	rs12534052	541	Hypertension-Psychiatric problems
ENSG00000174469	CNTNAP2	7	145813453	148118090	1	protein_coding	20.5	0	0.000134324	rs73168528	545	Hypertension-Psychiatric problems
ENSG00000169504	CLIC4	1	25071848	25170815	1	protein_coding	14.89	4	0.000487447	rs55851873	5	Hypertension-Arthritis
ENSG00000123473	STIL	1	47715811	47779819	-1	protein_coding	0	2	0.00610489	rs2405922	8	Hypertension-Arthritis
ENSG00000162368	CMPK1	1	47799469	47844511	1	protein_coding	0	2	0.00610489	rs2405922	8	Hypertension-Arthritis
ENSG00000186790	FOXE3	1	47881744	47883723	1	protein_coding	15.51	2	0.00610489	rs2405922	8	Hypertension-Arthritis
ENSG00000186564	FOXD2	1	47901689	47906363	1	protein_coding	12.71	2	0.00610489	rs2405922	8	Hypertension-Arthritis
ENSG00000116641	DOCK7	1	62920399	63153969	-1	protein_coding	0	9	0.000430397	rs11208032	11	Hypertension-Arthritis
ENSG00000125703	ATG4C	1	63249806	63331184	1	protein_coding	17.7	9	0.000430397	rs11208032	11	Hypertension-Arthritis
ENSG00000187140	FOXD3	1	63788730	63790797	1	protein_coding	0	1	0.00778202	rs35347407	11	Hypertension-Arthritis
ENSG00000117054	ACADM	1	76190036	76253260	1	protein_coding	21	7	1.97e-08	rs11161620	13	Hypertension-Arthritis
ENSG00000137955	RABGGTB	1	76251879	76260764	1	protein_coding	21	7	1.97e-08	rs11161620	13	Hypertension-Arthritis
ENSG00000057468	MSH4	1	76262567	76378923	1	protein_coding	21	7	1.97e-08	rs11161620	13	Hypertension-Arthritis
ENSG00000184005	ST6GALNAC3	1	76540404	77100286	1	protein_coding	0	3	1.97e-08	rs11161620	13	Hypertension-Arthritis
ENSG00000196407	THEM5	1	151819739	151826173	-1	protein_coding	0	1	0.000939753	rs61817725	18	Hypertension-Arthritis
ENSG00000159445	THEM4	1	151846060	151882284	-1	protein_coding	0	6	1.68e-05	rs61817725	18	Hypertension-Arthritis
ENSG00000197747	S100A10	1	151955391	151966866	-1	protein_coding	0	6	1.68e-05	rs61817725	18	Hypertension-Arthritis
ENSG00000197915	HRNR	1	152184558	152196669	-1	protein_coding	0	1	0.000939753	rs61817725	18	Hypertension-Arthritis
ENSG00000010932	FMO1	1	171217638	171255117	1	protein_coding	0	1	0.0135541	rs2235510	21	Hypertension-Arthritis
ENSG00000076258	FMO4	1	171283347	171311223	1	protein_coding	14.21	1	0.0135541	rs2235510	21	Hypertension-Arthritis
ENSG00000117523	PRRC2C	1	171454651	171562650	1	protein_coding	0	1	0.0135541	rs2235510	21	Hypertension-Arthritis
ENSG00000066279	ASPM	1	197053258	197115824	-1	protein_coding	0	1	NA	rs4418639	26	Hypertension-Arthritis
ENSG00000134376	CRB1	1	197170592	197447585	1	protein_coding	14.27	2	NA	rs4418639	26	Hypertension-Arthritis
ENSG00000213047	DENND1B	1	197473878	197744826	-1	protein_coding	0	1	NA	rs4418639	26	Hypertension-Arthritis
ENSG00000203724	C1orf53	1	197871777	197876497	1	protein_coding	0	1	NA	rs4418639	26	Hypertension-Arthritis
ENSG00000143851	PTPN7	1	202116141	202130716	-1	protein_coding	0	1	NA	rs10920352	27	Hypertension-Arthritis
ENSG00000133067	LGR6	1	202163029	202288909	1	protein_coding	14.32	1	NA	rs10920352	27	Hypertension-Arthritis
ENSG00000183155	RABIF	1	202848085	202858263	-1	protein_coding	13.92	2	4.7e-05	rs6692075	28	Hypertension-Arthritis
ENSG00000117153	KLHL12	1	202860228	202897764	-1	protein_coding	13.92	2	4.7e-05	rs6692075	28	Hypertension-Arthritis
ENSG00000159346	ADIPOR1	1	202909951	202927700	-1	protein_coding	0	1	0.0030068	rs6692075	28	Hypertension-Arthritis
ENSG00000168243	GNG4	1	235710987	235814054	-1	protein_coding	0	1	NA	rs2758185	31	Hypertension-Arthritis
ENSG00000116977	LGALS8	1	236681300	236716281	1	protein_coding	32	13	0.00117153	rs2758185	31	Hypertension-Arthritis
ENSG00000119285	HEATR1	1	236712305	236767804	-1	protein_coding	32	13	0.00117153	rs2758185	31	Hypertension-Arthritis
ENSG00000077522	ACTN2	1	236849754	236927931	1	protein_coding	0	1	NA	rs2758185	31	Hypertension-Arthritis
ENSG00000198626	RYR2	1	237205505	237997288	1	protein_coding	13.53	0	NA	rs2787105	32	Hypertension-Arthritis
ENSG00000158125	XDH	2	31557187	31637581	-1	protein_coding	0	2	0.0128041	rs2566483	35	Hypertension-Arthritis
ENSG00000162959	MEMO1	2	32090129	32236299	-1	protein_coding	0	2	0.0128041	rs2566483	35	Hypertension-Arthritis
ENSG00000021574	SPAST	2	32288680	32382706	1	protein_coding	12.47	0	0.0128041	rs2566483	35	Hypertension-Arthritis
ENSG00000152683	SLC30A6	2	32390933	32449448	1	protein_coding	12.42	2	0.0128041	rs2566483	35	Hypertension-Arthritis
ENSG00000091106	NLRC4	2	32449522	32490923	-1	protein_coding	12.42	2	0.0128041	rs2566483	35	Hypertension-Arthritis
ENSG00000119820	YIPF4	2	32502979	32541663	1	protein_coding	0	1	0.0128041	rs2566483	35	Hypertension-Arthritis
ENSG00000152154	TMEM178A	2	39892122	39945103	1	protein_coding	0	3	0.00186885	rs7423877	39	Hypertension-Arthritis
ENSG00000138050	THUMPD2	2	39963200	40006407	-1	protein_coding	0	3	0.00186885	rs7423877	39	Hypertension-Arthritis
ENSG00000150556	LYPD6B	2	149894621	150071776	1	protein_coding	14.76	1	0.0023627	rs55865390	51	Hypertension-Arthritis
ENSG00000198648	STK39	2	168810530	169104651	-1	protein_coding	15.59	0	4.55e-05	rs2271741	53	Hypertension-Arthritis
ENSG00000138399	FASTKD1	2	170386259	170430385	-1	protein_coding	16.32	6	4.61e-10	rs2683440;rs6712171	55	Hypertension-Arthritis
ENSG00000138398	PPIG	2	170440850	170497916	1	protein_coding	16.92	4	2.17e-05	rs2683440	55	Hypertension-Arthritis
ENSG00000154479	CCDC173	2	170501935	170550943	-1	protein_coding	16.96	9	4.61e-10	rs2683440;rs6712171	55	Hypertension-Arthritis
ENSG00000144362	PHOSPHO2	2	170550975	170558218	1	protein_coding	12.99	9	4.61e-10	rs6712171;rs2683440	55	Hypertension-Arthritis
ENSG00000213160	KLHL23	2	170550998	170633499	1	protein_coding	13.28	9	4.61e-10	rs6712171;rs2683440	55	Hypertension-Arthritis
ENSG00000071909	MYO3B	2	171034655	171511681	1	protein_coding	14.43	0	0.00592103	rs7562756	56	Hypertension-Arthritis
ENSG00000115252	PDE1A	2	183004763	183387919	-1	protein_coding	0	1	NA	rs7590115	57	Hypertension-Arthritis
ENSG00000162998	FRZB	2	183698002	183731890	-1	protein_coding	0	1	NA	rs7590115	57	Hypertension-Arthritis
ENSG00000144366	GULP1	2	189156396	189460653	1	protein_coding	0	4	0.000190572	rs10084412	58	Hypertension-Arthritis
ENSG00000174325	DIRC1	2	189598882	189654831	-1	protein_coding	18.68	4	0.000190572	rs10084412	58	Hypertension-Arthritis
ENSG00000155729	KCTD18	2	201353675	201384507	-1	protein_coding	13.54	0	0.0132334	rs59699466	60	Hypertension-Arthritis
ENSG00000163535	SGOL2	2	201374731	201448505	1	protein_coding	13.54	1	0.0132334	rs59699466	60	Hypertension-Arthritis
ENSG00000138356	AOX1	2	201450591	201541787	1	protein_coding	0	1	0.0132334	rs59699466	60	Hypertension-Arthritis
ENSG00000144460	NYAP2	2	226265364	226518734	1	protein_coding	12.58	0	2.22e-08	rs1431077	63	Hypertension-Arthritis
ENSG00000114251	WNT5A	3	55499743	55523973	-1	protein_coding	0	2	0.0459605	rs709339	74	Hypertension-Arthritis
ENSG00000080224	EPHA6	3	96533425	97471304	1	protein_coding	0	2	0.00339062	rs1514432	76	Hypertension-Arthritis
ENSG00000168917	SLC35G2	3	136537489	136574734	1	protein_coding	0	1	0.0133163	rs7651485	79	Hypertension-Arthritis
ENSG00000075651	PLD1	3	171318195	171528740	-1	protein_coding	12.99	1	0.00120268	rs3774036	83	Hypertension-Arthritis
ENSG00000145012	LPP	3	187871072	188608460	1	protein_coding	13.21	0	NA	rs7611312	85	Hypertension-Arthritis
ENSG00000114279	FGF12	3	191857184	192485553	-1	protein_coding	18.21	1	0.00242914	rs1394834	86	Hypertension-Arthritis
ENSG00000145217	SLC26A1	4	972861	987228	-1	protein_coding	0	1	0.00258515	rs3755920	87	Hypertension-Arthritis
ENSG00000159674	SPON2	4	1160720	1202750	-1	protein_coding	0	1	0.00258515	rs3755920	87	Hypertension-Arthritis
ENSG00000090316	MAEA	4	1283639	1333935	1	protein_coding	13.43	1	0.00258515	rs3755920	87	Hypertension-Arthritis
ENSG00000179979	CRIPAK	4	1385340	1389780	1	protein_coding	0	1	0.00258515	rs3755920	87	Hypertension-Arthritis
ENSG00000169744	LDB2	4	16503164	16900432	-1	protein_coding	21.4	1	0.0001924	rs10005754	91	Hypertension-Arthritis
ENSG00000002549	LAP3	4	17578815	17609595	1	protein_coding	13.38	5	0.001761	rs2302389	92	Hypertension-Arthritis
ENSG00000118579	MED28	4	17616254	17635728	1	protein_coding	15.17	5	0.001761	rs2302389	92	Hypertension-Arthritis
ENSG00000047662	FAM184B	4	17630929	17783135	-1	protein_coding	15.17	5	0.001761	rs2302389	92	Hypertension-Arthritis
ENSG00000109189	USP46	4	53457138	53525502	-1	protein_coding	0	3	8.85e-07	rs7435645	97	Hypertension-Arthritis
ENSG00000029559	IBSP	4	88720733	88733074	1	protein_coding	0	1	0.000108837	rs6845452	104	Hypertension-Arthritis
ENSG00000152595	MEPE	4	88742563	88767969	1	protein_coding	0	1	0.000108837	rs6845452	104	Hypertension-Arthritis
ENSG00000118785	SPP1	4	88896819	88904562	1	protein_coding	0	1	0.000108837	rs6845452	104	Hypertension-Arthritis
ENSG00000118762	PKD2	4	88928820	88998929	1	protein_coding	0	1	0.000108837	rs6845452	104	Hypertension-Arthritis
ENSG00000186867	QRFPR	4	122250467	122302214	-1	protein_coding	0	2	3.15e-05	rs1304253	109	Hypertension-Arthritis
ENSG00000109381	ELF2	4	139949266	140098372	-1	protein_coding	0	1	0.000316908	rs13146794	110	Hypertension-Arthritis
ENSG00000137463	MGARP	4	140187317	140201492	-1	protein_coding	0	1	0.000316908	rs13146794	110	Hypertension-Arthritis
ENSG00000109390	NDUFC1	4	140188034	140223705	-1	protein_coding	0	1	0.000316908	rs13146794	110	Hypertension-Arthritis
ENSG00000172007	RAB33B	4	140374386	140397763	1	protein_coding	0	1	0.000316908	rs13146794	110	Hypertension-Arthritis
ENSG00000145391	SETD7	4	140417095	140527853	-1	protein_coding	0	1	0.000316908	rs13146794	110	Hypertension-Arthritis
ENSG00000213949	ITGA1	5	52083730	52255040	1	protein_coding	15.37	3	0.000329166	rs2059203	121	Hypertension-Arthritis
ENSG00000152684	PELO	5	52083774	52099880	1	protein_coding	15.37	3	0.000329166	rs2059203	121	Hypertension-Arthritis
ENSG00000225940	AC022431.2	5	55807394	55902059	-1	protein_coding	0	1	0.0347536	rs170733	122	Hypertension-Arthritis
ENSG00000095015	MAP3K1	5	56111401	56191979	1	protein_coding	0	3	0.00253215	rs170733	122	Hypertension-Arthritis
ENSG00000155542	SETD9	5	56205087	56221359	1	protein_coding	0	3	0.00253215	rs170733	122	Hypertension-Arthritis
ENSG00000155545	MIER3	5	56215429	56267502	-1	protein_coding	16.76	3	0.00253215	rs170733	122	Hypertension-Arthritis
ENSG00000134982	APC	5	112043195	112181936	1	protein_coding	15.84	8	0.000610194	rs151977	126	Hypertension-Arthritis
ENSG00000258864	CTC-554D6.1	5	112162910	112203279	1	protein_coding	15.84	0	0.000610194	rs151977	126	Hypertension-Arthritis
ENSG00000272869	CTC-487M23.8	5	112196885	112228776	1	protein_coding	15.28	0	0.0122842	rs151977	126	Hypertension-Arthritis
ENSG00000153037	SRP19	5	112196919	112205485	1	protein_coding	15.28	8	0.000610194	rs151977	126	Hypertension-Arthritis
ENSG00000129625	REEP5	5	112212084	112258236	-1	protein_coding	15.28	8	0.000610194	rs151977	126	Hypertension-Arthritis
ENSG00000212643	ZRSR1	5	112227313	112228791	1	protein_coding	14.72	8	0.000610194	rs151977	126	Hypertension-Arthritis
ENSG00000172795	DCP2	5	112312399	112356667	1	protein_coding	0	6	0.000610194	rs151977	126	Hypertension-Arthritis
ENSG00000145779	TNFAIP8	5	118604387	118735383	1	protein_coding	0	2	0.00500836	rs258052	127	Hypertension-Arthritis
ENSG00000133835	HSD17B4	5	118788138	118972894	1	protein_coding	33	2	0.00500836	rs258052	127	Hypertension-Arthritis
ENSG00000184347	SLIT3	5	168088745	168728133	-1	protein_coding	18.61	0	9.53e-05	rs7711067	134	Hypertension-Arthritis
ENSG00000134516	DOCK2	5	169064251	169510386	1	protein_coding	18.75	0	0.0106749	rs3763047	135	Hypertension-Arthritis
ENSG00000072786	STK10	5	171469077	171615390	-1	protein_coding	14.61	0	0.0129407	rs3776755	136	Hypertension-Arthritis
ENSG00000127022	CANX	5	179105629	179157926	1	protein_coding	14.46	1	0.0290917	rs62406695	138	Hypertension-Arthritis
ENSG00000161021	MAML1	5	179159851	179223512	1	protein_coding	0	1	0.0290917	rs62406695	138	Hypertension-Arthritis
ENSG00000113269	RNF130	5	179338651	179499118	-1	protein_coding	0	1	0.0290917	rs62406695	138	Hypertension-Arthritis
ENSG00000124743	KLHL31	6	53512699	53530506	-1	protein_coding	0	4	2.03e-05	rs9382242	147	Hypertension-Arthritis
ENSG00000137269	LRRC1	6	53659295	53788919	1	protein_coding	19.04	4	2.03e-05	rs9382242	147	Hypertension-Arthritis
ENSG00000146147	MLIP	6	53794780	54131078	1	protein_coding	0	4	2.03e-05	rs9382242	147	Hypertension-Arthritis
ENSG00000135297	MTO1	6	74171301	74218959	1	protein_coding	0	1	0.02792	rs1245333	152	Hypertension-Arthritis
ENSG00000119899	SLC17A5	6	74303102	74363878	-1	protein_coding	12.46	1	0.02792	rs1245333	152	Hypertension-Arthritis
ENSG00000135312	HTR1B	6	78171948	78173490	-1	protein_coding	0	4	2.8e-07	rs1778280	153	Hypertension-Arthritis
ENSG00000123500	COL10A1	6	116440086	116479910	-1	protein_coding	0	2	NA	rs13437134	158	Hypertension-Arthritis
ENSG00000146373	RNF217	6	125283691	125413779	1	protein_coding	13.7	1	NA	rs4896638	160	Hypertension-Arthritis
ENSG00000112425	EPM2A	6	145822719	146057160	-1	protein_coding	12.86	10	2.75e-06	rs6938972	161	Hypertension-Arthritis
ENSG00000118496	FBXO30	6	146114638	146135889	-1	protein_coding	0	10	2.75e-06	rs6938972	161	Hypertension-Arthritis
ENSG00000146414	SHPRH	6	146185381	146285559	-1	protein_coding	14.44	9	2.75e-06	rs6938972	161	Hypertension-Arthritis
ENSG00000152822	GRM1	6	146348782	146758734	1	protein_coding	21.6	0	2.75e-06	rs6938972	161	Hypertension-Arthritis
ENSG00000106069	CHN2	7	29161890	29553944	1	protein_coding	16.59	0	1.35e-08	rs12700956	173	Hypertension-Arthritis
ENSG00000106536	POU6F2	7	39017598	39532694	1	protein_coding	17.91	5	1.32e-05	rs4262244;rs35439815	174	Hypertension-Arthritis
ENSG00000179869	ABCA13	7	48211055	48687092	1	protein_coding	14.64	2	0.000313094	rs28454544	176	Hypertension-Arthritis
ENSG00000234444	ZNF736	7	63767837	63815238	1	protein_coding	0	8	0.0467048	rs10950005	179	Hypertension-Arthritis
ENSG00000196247	ZNF107	7	64126511	64171404	1	protein_coding	0	4	0.0467048	rs10950005	179	Hypertension-Arthritis
ENSG00000197008	ZNF138	7	64254766	64294054	1	protein_coding	0	15	0.000125394	rs10950005	179	Hypertension-Arthritis
ENSG00000198039	ZNF273	7	64330550	64391344	1	protein_coding	0	15	0.000125394	rs10950005	179	Hypertension-Arthritis
ENSG00000152926	ZNF117	7	64432154	64467062	-1	protein_coding	0	15	0.000125394	rs10950005	179	Hypertension-Arthritis
ENSG00000213462	ERV3-1	7	64451187	64467121	-1	protein_coding	0	15	0.000125394	rs10950005	179	Hypertension-Arthritis
ENSG00000146757	ZNF92	7	64838712	64866038	1	protein_coding	14.28	0	0.00152369	rs10950005	179	Hypertension-Arthritis
ENSG00000196715	VKORC1L1	7	65338254	65424550	1	protein_coding	0	15	0.000125394	rs10950005	179	Hypertension-Arthritis
ENSG00000169919	GUSB	7	65425671	65447301	-1	protein_coding	0	1	NA	rs10950005	179	Hypertension-Arthritis
ENSG00000126522	ASL	7	65540785	65558545	1	protein_coding	0	10	0.000125394	rs10950005	179	Hypertension-Arthritis
ENSG00000196313	POM121	7	72349936	72421979	1	protein_coding	0	1	NA	rs13225347	181	Hypertension-Arthritis
ENSG00000146755	TRIM50	7	72726535	72742085	-1	protein_coding	0	1	NA	rs13225347	181	Hypertension-Arthritis
ENSG00000106635	BCL7B	7	72950686	72972332	-1	protein_coding	0	1	NA	rs13225347	181	Hypertension-Arthritis
ENSG00000009950	MLXIPL	7	73007524	73038873	-1	protein_coding	15.21	1	NA	rs13225347	181	Hypertension-Arthritis
ENSG00000176428	VPS37D	7	73082155	73086442	1	protein_coding	0	1	NA	rs13225347	181	Hypertension-Arthritis
ENSG00000075213	SEMA3A	7	83585093	84122040	-1	protein_coding	19.39	7	0.000203054	rs4732540	184	Hypertension-Arthritis
ENSG00000182348	ZNF804B	7	88388682	88966346	1	protein_coding	17.46	0	NA	rs34040982	185	Hypertension-Arthritis
ENSG00000070669	ASNS	7	97481430	97501854	-1	protein_coding	12.93	1	3.9e-08	rs3757674	187	Hypertension-Arthritis
ENSG00000135269	TES	7	115850547	115898837	1	protein_coding	19.6	4	1.08e-06	rs57321537	189	Hypertension-Arthritis
ENSG00000105971	CAV2	7	115927434	116148595	1	protein_coding	0	1	0.000875248	rs57321537	189	Hypertension-Arthritis
ENSG00000106299	WASL	7	123321989	123389121	-1	protein_coding	0	1	NA	rs10215045	190	Hypertension-Arthritis
ENSG00000234224	TMEM229A	7	123670973	123673523	-1	protein_coding	0	1	NA	rs10215045	190	Hypertension-Arthritis
ENSG00000170775	GPR37	7	124386051	124405681	-1	protein_coding	0	3	3.37e-08	rs60256307	190	Hypertension-Arthritis
ENSG00000158467	AHCYL2	7	128864864	129070052	1	protein_coding	15.95	2	0.00260332	rs68184415	191	Hypertension-Arthritis
ENSG00000128578	STRIP2	7	129074274	129128240	1	protein_coding	0	2	0.00260332	rs68184415	191	Hypertension-Arthritis
ENSG00000171735	CAMTA1	1	6845384	7829766	1	protein_coding	18.33	0	0.00581552	rs11809929	4	Hypertension-Asthma
ENSG00000054523	KIF1B	1	10270863	10441661	1	protein_coding	19.52	5	0.00127994	rs4846216	6	Hypertension-Asthma
ENSG00000142657	PGD	1	10458649	10480201	1	protein_coding	0	5	0.00127994	rs4846216	6	Hypertension-Asthma
ENSG00000175279	APITD1	1	10490159	10512210	1	protein_coding	0	5	0.00127994	rs4846216	6	Hypertension-Asthma
ENSG00000160049	DFFA	1	10516579	10532583	-1	protein_coding	0	2	0.00127994	rs4846216	6	Hypertension-Asthma
ENSG00000142655	PEX14	1	10532345	10690815	1	protein_coding	0	5	0.00127994	rs4846216	6	Hypertension-Asthma
ENSG00000009724	MASP2	1	11086580	11107290	-1	protein_coding	0	3	NA	rs4846216	6	Hypertension-Asthma
ENSG00000048707	VPS13D	1	12290124	12572099	1	protein_coding	19.27	0	4.1e-08	rs75977924;rs80211155	7	Hypertension-Asthma
ENSG00000253368	TRNP1	1	27320198	27327389	1	protein_coding	0	1	0.021881	rs114915200	12	Hypertension-Asthma
ENSG00000142784	WDTC1	1	27561007	27635110	1	protein_coding	22.7	6	0.00176518	rs114915200	12	Hypertension-Asthma
ENSG00000142765	SYTL1	1	27668513	27680421	1	protein_coding	0	4	0.0114378	rs114915200	12	Hypertension-Asthma
ENSG00000158195	WASF2	1	27730730	27816669	-1	protein_coding	18.34	0	0.00176518	rs114915200	12	Hypertension-Asthma
ENSG00000000938	FGR	1	27938575	27961788	-1	protein_coding	0	5	0.0114378	rs114915200	12	Hypertension-Asthma
ENSG00000117748	RPA2	1	28218035	28241257	-1	protein_coding	0	4	0.00176518	rs114915200	12	Hypertension-Asthma
ENSG00000142687	KIAA0319L	1	35899091	36023551	-1	protein_coding	16.84	1	NA	rs542339	17	Hypertension-Asthma
ENSG00000020129	NCDN	1	36023074	36032875	1	protein_coding	16.84	0	NA	rs542339	17	Hypertension-Asthma
ENSG00000116819	TFAP2E	1	36038971	36060929	1	protein_coding	0	1	NA	rs542339	17	Hypertension-Asthma
ENSG00000127603	MACF1	1	39546988	39952849	1	protein_coding	15.33	1	0.00509548	rs60674758	19	Hypertension-Asthma
ENSG00000162620	LRRIQ3	1	74491699	74663871	-1	protein_coding	0	8	0.000750404	rs10890092	29	Hypertension-Asthma
ENSG00000254685	FPGT	1	74663896	74699770	1	protein_coding	0	8	0.000750404	rs10890092	29	Hypertension-Asthma
ENSG00000116783	TNNI3K	1	74663947	75010112	1	protein_coding	0	8	0.000750404	rs10890092	29	Hypertension-Asthma
ENSG00000142892	PIGK	1	77554675	77685115	-1	protein_coding	0	1	0.0372507	rs116517533	31	Hypertension-Asthma
ENSG00000154027	AK5	1	77747736	78025651	1	protein_coding	16.7	0	0.0372507	rs116517533	31	Hypertension-Asthma
ENSG00000036549	ZZZ3	1	78028101	78149104	-1	protein_coding	16.7	0	0.0372507	rs116517533	31	Hypertension-Asthma
ENSG00000162614	NEXN	1	78354198	78409580	1	protein_coding	15.17	2	0.000771856	rs116517533	31	Hypertension-Asthma
ENSG00000162613	FUBP1	1	78409740	78444794	-1	protein_coding	15.17	0	0.000771856	rs116517533	31	Hypertension-Asthma
ENSG00000162618	ELTD1	1	79355449	79472403	-1	protein_coding	17.15	3	0.000744343	rs10157101	32	Hypertension-Asthma
ENSG00000117174	ZNHIT6	1	86115106	86174116	-1	protein_coding	12.65	0	0.00190447	rs77017120	36	Hypertension-Asthma
ENSG00000162627	SNX7	1	99127236	99226056	1	protein_coding	0	5	0.000522321	rs1482155	39	Hypertension-Asthma
[truncated: 516 more rows]

## Sheet: S6 Table 
S6 Table. Gene sets enrichment analysis (GSEA) of the 1030 unique pleiotropic genes .
[truncated: 222 more rows]

[truncated: 11 more sheets: S7 Table , S8 Table , S9 Table , S10 Table , S11 Table , S12 Table , S13 Table , S14 Table , S15 Table , S16 Table, S17 Table ]
